# Supplementary material for: SAPFIR: A webserver for the identification of alternative protein features
Source: BMC Bioinformatics. 2022 Jun 24;23:250. doi: 10.1186/s12859-022-04804-w (PMC9229502; doi:10.1186/s12859-022-04804-w)
Supplement: Supplementary file 2 — Additional file2: Table S1 Manual and SAPFIR annotation of splicing events affected by viral infection in mouse. Table S2 Number of coding genes, their transcripts, exons and predicted features. Table S3 Most frequent domains found in human and mouse. Table S4 Most and least alternatively included Pfam predicted domains in human and mouse. Table S5 Percentage of alternative domains associated to GO slim terms.Adjuted p-values indicate the siginificance of whether the percentage of alternative domains associated to GO terms is different from the genomic average. Table S6 Domains associated to GO terms identified in Figure 5B. Table S7 Homolog genes in human and mouse genome [file 12859_2022_4804_MOESM2_ESM.xlsx]

## Sheet: Table S1
	Table S1 Manual and SAPFIR annotation of splicing events affected by viral infection in mouse
Gene	Ensembl ID	Coords GRCm39	Manual Annotation	SAPFIR annotation		Comment
1700057G04Rik	ENSMUSG00000074139	chr9:92225737-92232978	Truncation in Scramblase domain in short isoform	IPR005552	Scramblase
Cbwd1	ENSMUSG00000024878	chr19:24935355-24938747	CobW/HypB/UreG domain truncated in short isoform	IPR003495	CobW/HypB/UreG, nucleotide-binding domain
Cflar	ENSMUSG00000026031	chr1:58765892-58770310	Loss of the two DED domains in short isoform	IPR001875	Death effector domain
Edc3	ENSMUSG00000038957	chr9:57620845-57634468	Loss of Edc3-linker domain, LSM14 domain and truncation of YjwF_N domain in short isoform	IPR025609	Lsm14-like, N-terminal
Eif4a2	ENSMUSG00000022884	chr16:22927602-22928734	Truncation of DEAD box helicase domain in short isoform	IPR011545	DEAD/DEAH box helicase domain
Gen1	ENSMUSG00000051235	chr12:11311070-11315587	Earlier start codon in long isoform, Short isoform loses its XPG_N domain in N-term	IPR006085	XPG N-terminal
Lrrfip1	ENSMUSG00000026305	chr1:91029033-91032848	Truncation in double stranded RNA binding protein DUF2051 in long isoform	IPR019139	Leucine-rich repeat flightless-interacting protein 1/2
Macf1	ENSMUSG00000028649	chr4:123355028-123373979	Loss of all 9 Plectin repeat domains	IPR001101	Plectin repeat
Mon2	ENSMUSG00000034602	chr10:122845537-122846398	6 residue gap in Mon2 domain in short isoform absent in the long one	IPR032817	Mon2, C-terminal
Morn1	ENSMUSG00000029049	chr4:155171139-155171877	Loss of 4 MORN domain out of 8 in the short isoform	IPR003409	MORN motif
Pcgf5	ENSMUSG00000024805	chr19:36422478-36433020	C-term RAWUL domain truncated in long isoform.	IPR032443	RAWUL domain
Phactr4	ENSMUSG00000066043	chr4:132105875-132114202	RPEL repeat domain loss in short isoform	IPR004018	RPEL repeat
Piga	ENSMUSG00000031381	chrX:163205983-163210927	PIGA domain loss in short isoform	IPR001296,IPR013234	Glycosyl transferase, family 1,PIGA, GPI anchor biosynthesis
Sfswap	ENSMUSG00000029439	chr5:129581170-129581826	47 AA truncation in Alternative splicing regulator domain and 2 Surp module domain loss in short isoform	IPR019147	Suppressor of white apricot, N-terminal domain
Slc23a2	ENSMUSG00000027340	chr2:131913314-131913836	208 AA loss in the N-term of Xan_ur_permease domain in short isoform	IPR006043	Xanthine/uracil/vitamin C permease
Stx3	ENSMUSG00000041488	chr19:11766996-11780857	75 AA truncation in Syntaxin domain in long isoform	IPR006011	Syntaxin, N-terminal domain
Tbp	ENSMUSG00000014767	chr17:15733884-15735877	TBP domain loss and truncation of first TBP domain's end in short isoform,	IPR000814	TATA-box binding protein
Trappc13	ENSMUSG00000021711	chr13:104286692-104290803	DUF974 domain truncation of 6 AA in short isoform,	IPR010378	Trafficking protein particle complex subunit 13
Gdap2	ENSMUSG00000027865	chr3:100090070-100093923	Complete CRAL and TRIO domains in long isoform			Present in adjacent region
Hnrnpa2b1	ENSMUSG00000004980	chr6:51441192-51442158	Additionnal HnRNPA1 domain in N-term in short isoform			Present in adjacent region
Kmt2e	ENSMUSG00000029004	chr5:23691399-23697265	Loss of 6 NLS and SET and PHD domains in long isoform			Present in adjacent region
Mdm2	ENSMUSG00000020184	chr10:117530974-117532302	SWIB domain in N-Term loss in short isoform			Present in adjacent region
Prpf39	ENSMUSG00000035597	chr12:65090132-65090779	Loss of part of Tetratricopeptide-like helical domain and HAT reapeats in both C- and N-term			Not Present
Rnf135	ENSMUSG00000020707	chr11:80080194-80087698	Zinc finger of C3HC4-type domain loss in short isoform			Not Present
Tmem19	ENSMUSG00000069520	chr10:115195673-115197811	Full lenght DUF92 integral membrane domain in long isoform			Present in adjacent region
Tra2a	ENSMUSG00000029817	chr6:49229450-49240771	Full-length RNA recognition motif in long isoform			Present in adjacent region
Asph	ENSMUSG00000028207	chr4:9598302-9601306	Examined but found no domain	IPR007943	Aspartyl beta-hydroxylase/Triadin domain
Bnip2	ENSMUSG00000011958	chr9:69910950-69914345	Examined but found no domain	IPR001251	CRAL-TRIO lipid binding domain
Calu	ENSMUSG00000029767	chr6:29356697-29366038	Examined but found no domain	IPR002048	EF-hand domain
Cflar	ENSMUSG00000026031	chr1:58750752-58765464	Examined but found no domain	IPR001875	Death effector domain
Eif4a2	ENSMUSG00000022884	chr16:22930647-22931916	Examined but found no domain	IPR011545	DEAD/DEAH box helicase domain
Flcn	ENSMUSG00000032633	chr11:59686091-59686575	Examined but found no domain	IPR032035	Folliculin, C-terminal
G2e3	ENSMUSG00000035293	chr12:51410330-51414557	Examined but found no domain	IPR000569	HECT domain
Il34	ENSMUSG00000031750	chr8:111469412-111474874	Examined but found no domain	IPR020415	Interleukin-34
Ivns1abp	ENSMUSG00000023150	chr1:151229845-151231879	Examined but found no domain	IPR011705	BTB/Kelch-associated
Max	ENSMUSG00000059436	chr12:76985530-76986740	Examined but found no domain	IPR011598	Myc-type, basic helix-loop-helix (bHLH) domain
Max	ENSMUSG00000059436	chr12:76986865-77008763	Examined but found no domain	IPR011598	Myc-type, basic helix-loop-helix (bHLH) domain
Msh4	ENSMUSG00000005493	chr3:153579367-153580293	Examined but found no domain	IPR007696,IPR007861	DNA mismatch repair protein MutS, clamp,DNA mismatch repair protein MutS, core
Spopl	ENSMUSG00000026771	chr2:23427651-23433208	Examined but found no domain	IPR002083	MATH/TRAF domain
Upf1	ENSMUSG00000058301	chr8:70792492-70792664	Examined but found no domain	IPR040812	Domain of unknown function DUF5599
Wsb1	ENSMUSG00000017677	chr11:79132983-79135288	Examined but found no domain	IPR001680	WD40 repeat
4930503L19Rik	ENSMUSG00000044906	chr18:70586460-70602573	Unexamined	IPR031587	Lung adenoma susceptibility protein 2
Ankrd10	ENSMUSG00000031508	chr8:11669298-11678438	Unexamined	IPR020683	Ankyrin repeat-containing domain
Camk2d	ENSMUSG00000053819	chr3:126595411-126604287	Unexamined	IPR000719	Protein kinase domain
Camk2d	ENSMUSG00000053819	chr3:126561229-126574008	Unexamined	IPR000719	Protein kinase domain
Ccnl1	ENSMUSG00000027829	chr3:65858976-65864273	Unexamined	IPR006671	Cyclin, N-terminal
Dcaf10	ENSMUSG00000035572	chr4:45348220-45370305	Unexamined	IPR001680	WD40 repeat
Dnm1l	ENSMUSG00000022789	chr16:16158932-16163861	Unexamined	IPR022812	Dynamin superfamily
Dst	ENSMUSG00000026131	chr1:34226033-34236281	Unexamined	IPR002017	Spectrin repeat
Dst	ENSMUSG00000026131	chr1:34288720-34289690	Unexamined	IPR002017	Spectrin repeat
Eri3	ENSMUSG00000033423	chr4:117407560-117439796	Unexamined	IPR013520	Exonuclease, RNase T/DNA polymerase III
Gtf2a2	ENSMUSG00000033543	chr9:69924206-69929718	Unexamined	IPR015871	Transcription initiation factor IIA, gamma subunit, C-terminal
Hps3	ENSMUSG00000027615	chr3:20073084-20076921	Unexamined	IPR028167	Hermansky-Pudlak syndrome 3, central region
Iqsec2	ENSMUSG00000041115	chrX:151004817-151005917	Unexamined	IPR033742	IQ motif and SEC7 domain-containing protein, PH domain
Iqsec2	ENSMUSG00000041115	chrX:150999436-151001872	Unexamined	IPR033742	IQ motif and SEC7 domain-containing protein, PH domain
Mff	ENSMUSG00000026150	chr1:82709004-82728240	Unexamined	IPR039433	Mff-like domain
Mfsd4	ENSMUSG00000059149	chr1:131985706-131995400	Unexamined	IPR011701	Major facilitator superfamily
Ncoa7	ENSMUSG00000039697	chr10:30523648-30524440	Unexamined	IPR006571	TLDc domain
Nedd4l	ENSMUSG00000024589	chr18:65298718-65307115	Unexamined	IPR001202	WW domain
Nipa2	ENSMUSG00000030452	chr7:55592785-55612143	Unexamined	IPR008521	Magnesium transporter NIPA
Rab6a	ENSMUSG00000030704	chr7:100277665-100280948	Unexamined	IPR001806	Small GTPase
Rbm4	ENSMUSG00000094936	chr19:4842849-4843854	Unexamined	IPR000504,IPR001878	RNA recognition motif domain,Zinc finger, CCHC-type
Rbm4	ENSMUSG00000094936	chr19:4835596-4842425	Unexamined	IPR000504,IPR001878	RNA recognition motif domain,Zinc finger, CCHC-type
Rnf13	ENSMUSG00000036503	chr3:57703707-57709867	Unexamined	IPR003137	PA domain
Smc5	ENSMUSG00000024943	chr19:23191535-23192008	Unexamined	IPR003395	RecF/RecN/SMC, N-terminal
Smc5	ENSMUSG00000024943	chr19:23192105-23195768	Unexamined	IPR003395	RecF/RecN/SMC, N-terminal
Suv39h2	ENSMUSG00000026646	chr2:3463665-3475739	Unexamined	IPR001214,IPR007728,IPR023780	Chromo domain,Pre-SET domain,SET domain
Tacc2	ENSMUSG00000030852	chr7:130179247-130365983	Unexamined	IPR007707	Transforming acidic coiled-coil-containing protein, C-terminal
Txnl4a	ENSMUSG00000057130	chr18:80250559-80253276	Unexamined	IPR004123	Dim1 family
2210018M11Rik	ENSMUSG00000035401	chr7:98240092-98243958
2210018M11Rik	ENSMUSG00000035401	chr7:98246392-98259873
2310057M21Rik	ENSMUSG00000040177	chr7:130945534-130952379
2410002F23Rik	ENSMUSG00000045411	chr7:43896233-43897675
2810474O19Rik	ENSMUSG00000032712	chr6:149211858-149226902
4631405J19Rik	ENSMUSG00000075027	chr2:92860520-92860742
4930511M06Rik	ENSMUSG00000086607	chr18:57681448-57685178
Abi1	ENSMUSG00000058835	chr2:22836774-22847029
Acin1	ENSMUSG00000022185	chr14:54904619-54916697
Adam17	ENSMUSG00000052593	chr12:21392979-21399785
Adar	ENSMUSG00000027951	chr3:89652831-89653126
Agfg1	ENSMUSG00000026159	chr1:82860159-82860964
Ankrd11	ENSMUSG00000035569	chr8:123626889-123635406
Apol9a	ENSMUSG00000057346	chr15:77289907-77295225
Arhgap11a	ENSMUSG00000041219	chr2:113664808-113667210
Arhgap12	ENSMUSG00000041225	chr18:6052924-6061846
Asap1	ENSMUSG00000022377	chr15:64024780-64030766
Atat1	ENSMUSG00000024426	chr17:36212947-36215181
Atxn7l1	ENSMUSG00000020564	chr12:33197915-33267710
Bora	ENSMUSG00000022070	chr14:99299841-99305443
Bptf	ENSMUSG00000040481	chr11:106944132-106945680
Brd4	ENSMUSG00000024002	chr17:32448710-32503491
Btrc	ENSMUSG00000025217	chr19:45352326-45444971
Camkk2	ENSMUSG00000029471	chr5:122872309-122875495
Ccdc136	ENSMUSG00000029769	chr6:29418153-29426623
Ccdc15	ENSMUSG00000034303	chr9:37259220-37259563
Ccnc	ENSMUSG00000028252	chr4:21746775-21748136
Cdkn2aip	ENSMUSG00000038069	chr8:48165330-48165953
Celf1	ENSMUSG00000005506	chr2:90770987-90828924
Celf1	ENSMUSG00000005506	chr2:90838646-90839549
Celf1	ENSMUSG00000005506	chr2:90843748-90846910
Celf2	ENSMUSG00000002107	chr2:6558776-6565481
Cldn12	ENSMUSG00000046798	chr5:5563224-5564764
Clip1	ENSMUSG00000049550	chr5:123765474-123768515
Clk4	ENSMUSG00000020385	chr11:51162850-51164386
Cnot4	ENSMUSG00000038784	chr6:35033204-35041832
Cobll1	ENSMUSG00000034903	chr2:64981509-65068706
Cobll1	ENSMUSG00000034903	chr2:64933739-64937355
Cpsf6	ENSMUSG00000055531	chr10:117185373-117191839
Cpsf6	ENSMUSG00000055531	chr10:117192030-117194897
Cwc22	ENSMUSG00000027014	chr2:77767067-77776493
Cwc22	ENSMUSG00000027014	chr2:77726923-77734157
E2f3	ENSMUSG00000016477	chr13:30102761-30104096
Ece2	ENSMUSG00000022842	chr16:20436660-20449846
Ect2	ENSMUSG00000027699	chr3:27201032-27203141
Ect2	ENSMUSG00000027699	chr3:27204330-27207865
Eif4h	ENSMUSG00000040731	chr5:134650941-134654219
Erbb2ip	ENSMUSG00000021709	chr13:103959915-103970005
Fam179b	ENSMUSG00000035614	chr12:65033265-65039318
Fam78b	ENSMUSG00000060568	chr1:166907035-166915546
Fbxo34	ENSMUSG00000037536	chr14:47710175-47766631
Foxk2	ENSMUSG00000039275	chr11:121189682-121197593
Gapvd1	ENSMUSG00000026867	chr2:34610741-34615054
Gas5	ENSMUSG00000053332	chr1:160864423-160865794
Gls	ENSMUSG00000026103	chr1:52226954-52227837
Gpbp1	ENSMUSG00000032745	chr13:111577351-111585466
Gvin1	ENSMUSG00000045868	chr7:105764472-105814431
Hbs1l	ENSMUSG00000019977	chr10:21183679-21212874
Hmga1	ENSMUSG00000046711	chr17:27775684-27778506
Hnrnpc	ENSMUSG00000060373	chr14:52312870-52313069
Huwe1	ENSMUSG00000025261	chrX:150586566-150589715
Ifi203	ENSMUSG00000039997	chr1:173754789-173762575
Ilf3	ENSMUSG00000032178	chr9:21299094-21299819
Iqce	ENSMUSG00000036555	chr5:140651964-140656221
Iqce	ENSMUSG00000036555	chr5:140677426-140679169
Jmjd1c	ENSMUSG00000037876	chr10:67062696-67065626
Kat5	ENSMUSG00000024926	chr19:5658741-5659263
Kat6a	ENSMUSG00000031540	chr8:23349649-23351903
Matr3	ENSMUSG00000037236	chr18:35695346-35704895
Mbnl2	ENSMUSG00000022139	chr14:120626576-120633862
Mical3	ENSMUSG00000051586	chr6:120939827-120950363
Mis18bp1	ENSMUSG00000047534	chr12:65196325-65200579
Mtif3	ENSMUSG00000016510	chr5:146896087-146900532
Nabp1	ENSMUSG00000026107	chr1:51516776-51517530
Naip2	ENSMUSG00000078945	chr13:100289155-100296628
Nasp	ENSMUSG00000028693	chr4:116462961-116469168
Ncor1	ENSMUSG00000018501	chr11:62264281-62267460
Nde1	ENSMUSG00000022678	chr16:14008097-14010205
Nek1	ENSMUSG00000031644	chr8:61502982-61507553
Nek1	ENSMUSG00000031644	chr8:61507657-61525309
Nemf	ENSMUSG00000020982	chr12:69387831-69388046
Neurl4	ENSMUSG00000047284	chr11:69794279-69794690
Nexn	ENSMUSG00000039103	chr3:151958767-151960921
Nfx1	ENSMUSG00000028423	chr4:41009270-41012057
Odf2l	ENSMUSG00000028256	chr3:144831987-144833591
Opa1	ENSMUSG00000038084	chr16:29408567-29421029
Pan3	ENSMUSG00000029647	chr5:147425069-147456314
Parp9	ENSMUSG00000022906	chr16:35761506-35767870
Pitpnb	ENSMUSG00000050017	chr5:111530977-111534368
Pnpla7	ENSMUSG00000036833	chr2:24943511-24943682
Polg2	ENSMUSG00000020718	chr11:106668388-106669909
Ppfibp1	ENSMUSG00000016487	chr6:146899780-146902438
Ppp1r12a	ENSMUSG00000019907	chr10:108088786-108095616
Pqlc1	ENSMUSG00000034006	chr18:80306769-80326490
Prepl	ENSMUSG00000024127	chr17:85390744-85397672
Pum2	ENSMUSG00000020594	chr12:8779150-8793760
Qk	ENSMUSG00000062078	chr17:10432363-10435088
Rab10os	ENSMUSG00000079179	chr12:3288113-3291521
Ranbp3	ENSMUSG00000002372	chr17:57003790-57009762
Rbm39	ENSMUSG00000027620	chr2:156019306-156021096
Rbpj	ENSMUSG00000039191	chr5:53747829-53784724
Rbpms	ENSMUSG00000031586	chr8:34274215-34285109
Rfx5	ENSMUSG00000005774	chr3:94861493-94862325
Rif1	ENSMUSG00000036202	chr2:52006407-52006853
Rnps1	ENSMUSG00000034681	chr17:24633709-24637430
Rsrc1	ENSMUSG00000034544	chr3:66902046-67088161
Rsrc2	ENSMUSG00000029422	chr5:123871694-123874621
Rsrc2	ENSMUSG00000029422	chr5:123878926-123881700
Rtn4	ENSMUSG00000020458	chr11:29643694-29683632
Samhd1	ENSMUSG00000027639	chr2:156941424-156943640
Scaf11	ENSMUSG00000033228	chr15:96313033-96313657
Senp1	ENSMUSG00000033075	chr15:97974591-97980123
Senp6	ENSMUSG00000034252	chr9:79974855-80010975
Sfi1	ENSMUSG00000023764	chr11:3082273-3085730
Skil	ENSMUSG00000027660	chr3:31167652-31170964
Slfn3	ENSMUSG00000018986	chr11:83082235-83103369
Son	ENSMUSG00000022961	chr16:91468354-91472288
Spef2	ENSMUSG00000072663	chr15:9725342-9729702
Srgap2	ENSMUSG00000026425	chr1:131220536-131224100
Srsf3	ENSMUSG00000071172	chr17:29257599-29259748
Srsf5	ENSMUSG00000021134	chr12:80992443-80993349
Stam	ENSMUSG00000026718	chr2:14135930-14139163
Tcf12	ENSMUSG00000032228	chr9:71775561-71777355
Tcf25	ENSMUSG00000001472	chr8:124127437-124129888
Tlk2	ENSMUSG00000020694	chr11:105099748-105112011
Tmem132a	ENSMUSG00000024736	chr19:10841025-10841318
Tmem168	ENSMUSG00000029569	chr6:13595086-13607828
Tmpo	ENSMUSG00000019961	chr10:90987660-90994609
Tnip1	ENSMUSG00000020400	chr11:54830562-54853658
Tpp2	ENSMUSG00000041763	chr1:44022753-44029670
Trpc4ap	ENSMUSG00000038324	chr2:155486980-155495412
Tspan9	ENSMUSG00000030352	chr6:128011209-128120476
Ubap1	ENSMUSG00000028437	chr4:41379871-41388095
Ubr2	ENSMUSG00000023977	chr17:47287017-47292279
Ubr3	ENSMUSG00000044308	chr2:69821970-69824019
Ubr3	ENSMUSG00000044308	chr2:69744898-69747423
Vldlr	ENSMUSG00000024924	chr19:27223082-27224409
Xdh	ENSMUSG00000024066	chr17:74222756-74223784
Zfml	ENSMUSG00000030016	chr6:83931744-83935165
Zfp207	ENSMUSG00000017421	chr11:80280157-80282156
Zfp207	ENSMUSG00000017421	chr11:80282819-80285111
Zfp788	ENSMUSG00000074165	chr7:41283119-41296914
Zmynd11	ENSMUSG00000021156	chr13:9748742-9770808
Zmynd8	ENSMUSG00000039671	chr2:165694069-165717624
Zyx	ENSMUSG00000029860	chr6:42328083-42328408

## Sheet: Table S2
Table S2 Number of coding genes, their transcripts, exons and predicted features
	Coding Genes	Transcripts	Exons	Protein features
Human	23472	115262	878838	1434181
Mouse	22481	67174	528040	969836
Protein features	CDD	Coils	Gene3D	Hamap	MobiDBLite	PANTHER	Pfam	PIRSF	PRINTS	ProSitePatterns	ProSiteProfiles	SFLD	SMART	SUPERFAMILY	TIGRFAM
Human	71564	38836	159212	1190	178970	218908	173683	8736	125809	56125	124760	811	142571	128300	4706
Mouse	48979	26462	103878	831	121182	136075	114254	6092	108442	37926	84830	530	93650	83773	2932

## Sheet: Table S3
Table S3 Most frequent domains found in human and mouse
Most frequent domains found in human	InterPro Accession	Description	Overlap	% Alternative
	IPR013087	Zinc finger C2H2-type	5760	0.255035
	IPR013151	Immunoglobulin	913	0.118291
	IPR001680	WD40 repeat	830	0.254217
	IPR003961	Fibronectin type III	813	0.0885609
	IPR002126	Cadherin-like	724	0.0801105
	IPR001611	Leucine-rich repeat	706	0.186969
	IPR013106	Immunoglobulin V-set domain	627	0.121212
	IPR013098	Immunoglobulin I-set	610	0.195082
	IPR000725	Olfactory receptor	557	0
	IPR020683	Ankyrin repeat-containing domain	477	0.125786
	IPR001909	Krueppel-associated box	457	0.131291
	IPR000719	Protein kinase domain	407	0.0909091
	IPR000504	RNA recognition motif domain	388	0.139175
	IPR000436	Sushi/SCR/CCP domain	375	0.237333
	IPR001881	EGF-like calcium-binding domain	364	0.236264
Most frequent domains found in mouse	InterPro Accession	Description	Total count	% Alternative
	IPR013087	Zinc finger C2H2-type	4744	0.134486
	IPR000725	Olfactory receptor	1188	0.00420875
	IPR001680	WD40 repeat	762	0.12336
	IPR002126	Cadherin-like	727	0.0522696
	IPR003961	Fibronectin type III	625	0.0656
	IPR013098	Immunoglobulin I-set	597	0.165829
	IPR013106	Immunoglobulin V-set domain	590	0.0338983
	IPR001611	Leucine-rich repeat	589	0.0950764
	IPR000719	Protein kinase domain	408	0.0539216
	IPR001909	Krueppel-associated box	377	0.0477454
	IPR000504	RNA recognition motif domain	368	0.0951087
	IPR020683	Ankyrin repeat-containing domain	368	0.133152
	IPR000276	G protein-coupled receptor, rhodopsin-like	305	0.0229508
	IPR000436	Sushi/SCR/CCP domain	297	0.141414
	IPR001881	EGF-like calcium-binding domain	293	0.170648

## Sheet: Table S4
Table S4 Most and least alternatively included Pfam predicted domains in human and mouse
	Most alternative							Least alternative
Human	InterPro Accession	Description	Human Total	Human % alternative	Mouse Total	Mouse % alternative		InterPro Accession	Description	Human Total	Human % alternative	Mouse Total	Mouse % alternative
	IPR002110	Ankyrin repeat	123	0.617886	70	0.457143		IPR024858	Golgin subfamily A	83	0.0361446	1	0
	IPR010630	Olduvai domain	279	0.519713	1	0		IPR001791	Laminin G domain	123	0.0325203	111	0.027027
	IPR003644	Na-Ca exchanger/integrin-beta4	57	0.45614	58	0		IPR000195	Rab-GTPase-TBC domain	66	0.030303	39	0
	IPR000900	Nebulin repeat	137	0.40146	135	0.377778		IPR000276	G protein-coupled receptor, rhodopsin-like	304	0.0263158	305	0.0229508
	IPR000048	IQ motif, EF-hand binding site	147	0.37415	137	0.240876		IPR000832	GPCR, family 2, secretin-like	54	0.0185185	46	0.0217391
	IPR019734	Tetratricopeptide repeat	126	0.373016	107	0.17757		IPR001766	Fork head domain	55	0.0181818	45	0
	IPR003409	MORN motif	110	0.3	92	0.0869565		IPR001846	von Willebrand factor, type D domain	91	0.010989	61	0
	IPR017868	Filamin/ABP280 repeat-like	77	0.298701	77	0.012987		IPR000725	Olfactory receptor	557	0	1188	0.00420875
	IPR002347	Short-chain dehydrogenase/reductase SDR	76	0.289474	56	0.160714		IPR007960	Taste receptor type 2	53	0	71	0.0140845
	IPR018502	Annexin repeat	52	0.288462	52	0.0961538		IPR001752	Kinesin motor domain	50	0	46	0
Mouse	InterPro Accession	Description	Mouse Total	Mouse % alternative	Human Total	Human % alternative		InterPro Accession	Description	Mouse Total	Mouse % alternative	Human Total	Human % alternative
	IPR002110	Ankyrin repeat	70	0.457143	123	0.617886		IPR006907	Domain of unknown function DUF622	211	0	2	0
	IPR000900	Nebulin repeat	135	0.377778	137	0.40146		IPR004072	Vomeronasal receptor, type 1	202	0	5	0
	IPR000048	IQ motif, EF-hand binding site	137	0.240876	147	0.37415		IPR006888	XLR/SYCP3/FAM9 domain	113	0	3	0
	IPR001101	Plectin repeat	56	0.232143	64	0.21875		IPR001715	Calponin homology domain	99	0	99	0.0808081
	IPR013032	EGF-like, conserved site	61	0.229508	93	0.236559		IPR002350	Kazal domain	79	0	72	0.0972222
	IPR019734	Tetratricopeptide repeat	107	0.17757	126	0.373016		IPR000566	Lipocalin/cytosolic fatty-acid binding domain	64	0	37	0.027027
	IPR001881	EGF-like calcium-binding domain	293	0.170648	364	0.236264		IPR023796	Serpin domain	64	0	49	0.0816327
	IPR013098	Immunoglobulin I-set	597	0.165829	610	0.195082		IPR001846	von Willebrand factor, type D domain	61	0	91	0.010989
	IPR002347	Short-chain dehydrogenase/reductase SDR	56	0.160714	76	0.289474		IPR003644	Na-Ca exchanger/integrin-beta4	58	0	57	0.45614
	IPR001007	VWFC domain	57	0.157895	58	0.206897		IPR001590	Peptidase M12B, ADAM/reprolysin	53	0	43	0.0697674

## Sheet: Table S5
Table S5 Percentage of alternative domains associated to GO slim terms.Adjuted p-values indicate the siginificance of whether the percentage of alternative domains associated to GO terms is different from the genomic average.
Human										Mouse
GO Slim Terms	GO description	GO type	Genes associated	Domains	Alternative	% Alternative	adj. p-val			GO Slim Terms	GO description	GO type	Genes associated	Domains	Alternative	% Alternative	adj. p-val
GO:0050877	nervous system process	biological_process	56	145	35	0.24	0.0108935			GO:0140053	mitochondrial gene expression	biological_process	1	16	8	0.5	6.3256e-08
GO:0006355	regulation of transcription, DNA-templated	biological_process	1595	7524	1625	0.22	2.09242e-59			GO:0030163	protein catabolic process	biological_process	44	145	31	0.21	2.3433e-08
GO:0007568	aging	biological_process	152	335	68	0.2	0.0187077			GO:0006355	regulation of transcription, DNA-templated	biological_process	1434	6339	676	0.11	1.23704e-17
GO:0030154	cell differentiation	biological_process	1079	2838	327	0.12	0.00103744			GO:0055085	transmembrane transport	biological_process	567	1150	52	0.05	0.00546372
GO:0007155	cell adhesion	biological_process	708	3464	421	0.12	0.0084362			GO:0007018	microtubule-based movement	biological_process	89	295	7	0.02	0.0214988
GO:0030198	extracellular matrix organization	biological_process	195	1267	132	0.1	0.00214835			GO:0005634	nucleus	cellular_component	6214	15777	1325	0.08	0.00102432
GO:0055085	transmembrane transport	biological_process	668	1315	110	0.08	5.17433e-08			GO:0005886	plasma membrane	cellular_component	5655	12546	816	0.07	0.0121198
GO:0005929	cilium	cellular_component	412	840	151	0.18	0.0216299			GO:0008092	cytoskeletal protein binding	molecular_function	78	373	58	0.16	1.22367e-07
GO:0005634	nucleus	cellular_component	7236	19492	3324	0.17	6.0004e-19			GO:0008289	lipid binding	molecular_function	301	633	68	0.11	0.0236016
GO:0005856	cytoskeleton	cellular_component	1497	3993	676	0.17	9.22463e-05			GO:0050877	nervous system process	biological_process	53	152	2	0.01	0.0718229
GO:0005886	plasma membrane	cellular_component	6135	14603	1908	0.13	0.00413594			GO:0007155	cell adhesion	biological_process	577	2784	169	0.06	0.0939124
GO:0005576	extracellular region	cellular_component	2917	7688	1000	0.13	0.0282051			GO:0007005	mitochondrion organization	biological_process	95	214	26	0.12	0.0970489
GO:0060090	molecular adaptor activity	molecular_function	80	194	42	0.22	0.0327602			GO:0048870	cell motility	biological_process	33	132	17	0.13	0.194955
GO:0008092	cytoskeletal protein binding	molecular_function	69	348	72	0.21	0.00954406			GO:0007010	cytoskeleton organization	biological_process	137	494	49	0.1	0.277412
GO:0003677	DNA binding	molecular_function	2445	9434	1802	0.19	6.75386e-32			GO:0030198	extracellular matrix organization	biological_process	165	927	85	0.09	0.305911
GO:0003924	GTPase activity	molecular_function	360	600	58	0.1	0.0161923			GO:0006913	nucleocytoplasmic transport	biological_process	47	80	11	0.14	0.291826
GO:0002376	immune system process	biological_process	1218	2381	325	0.14	0.657147			GO:0023052	signaling	biological_process	19	94	2	0.02	0.370073
GO:0006629	lipid metabolic process	biological_process	670	1417	180	0.13	0.269453			GO:0012501	programmed cell death	biological_process	40	87	11	0.13	0.427758
GO:0006954	inflammatory response	biological_process	477	1167	191	0.16	0.181101			GO:0032200	telomere organization	biological_process	1	1	0	0	0.444038
GO:0006281	DNA repair	biological_process	443	898	144	0.16	0.334487			GO:0003016	respiratory system process	biological_process	15	39	6	0.15	0.409495
GO:0006325	chromatin organization	biological_process	363	956	135	0.14	0.980339			GO:0022414	reproductive process	biological_process	11	43	0	0	0.382234
GO:0006886	intracellular protein transport	biological_process	344	700	120	0.17	0.14092			GO:0061024	membrane organization	biological_process	25	50	7	0.14	0.407249
GO:0016192	vesicle-mediated transport	biological_process	327	666	109	0.16	0.323825			GO:0031047	gene silencing by RNA	biological_process	56	169	18	0.11	0.432984
GO:0005975	carbohydrate metabolic process	biological_process	266	486	56	0.12	0.253477			GO:0016192	vesicle-mediated transport	biological_process	261	456	25	0.05	0.428295
GO:0006914	autophagy	biological_process	196	366	70	0.19	0.0597725			GO:0051604	protein maturation	biological_process	19	39	0	0	0.420234
GO:0006486	protein glycosylation	biological_process	186	275	24	0.09	0.0657301			GO:0006954	inflammatory response	biological_process	351	776	68	0.09	0.453528
GO:0007010	cytoskeleton organization	biological_process	180	625	77	0.12	0.393275			GO:0006766	vitamin metabolic process	biological_process	1	55	1	0.02	0.491456
GO:0072659	protein localization to plasma membrane	biological_process	167	507	90	0.18	0.135586			GO:0006457	protein folding	biological_process	111	171	8	0.05	0.538204
GO:0006457	protein folding	biological_process	164	320	57	0.18	0.243919			GO:0002376	immune system process	biological_process	493	1152	96	0.08	0.558169
GO:0000278	mitotic cell cycle	biological_process	157	352	43	0.12	0.542274			GO:0006629	lipid metabolic process	biological_process	547	1055	88	0.08	0.587758
GO:0006260	DNA replication	biological_process	138	343	52	0.15	0.859353			GO:0030154	cell differentiation	biological_process	999	2563	174	0.07	0.587536
GO:0065003	protein-containing complex assembly	biological_process	131	339	49	0.14	0.994591			GO:0044782	cilium organization	biological_process	26	25	0	0	0.639138
GO:0006351	transcription, DNA-templated	biological_process	126	320	31	0.1	0.117196			GO:0005975	carbohydrate metabolic process	biological_process	218	383	34	0.09	0.648267
GO:0006310	DNA recombination	biological_process	113	233	31	0.13	0.889193			GO:0055086	nucleobase-containing small molecule metabolic process	biological_process	2	2	0	0	0.68217
GO:0042254	ribosome biogenesis	biological_process	109	229	40	0.17	0.402094			GO:0006575	cellular modified amino acid metabolic process	biological_process	1	2	1	0.5	0.670857
GO:0002181	cytoplasmic translation	biological_process	103	144	13	0.09	0.2528			GO:0016073	snRNA metabolic process	biological_process	1	2	1	0.5	0.659676
GO:0042060	wound healing	biological_process	103	447	59	0.13	0.801399			GO:0006351	transcription, DNA-templated	biological_process	97	261	15	0.06	0.706596
GO:0007059	chromosome segregation	biological_process	99	166	23	0.14	0.998466			GO:0007568	aging	biological_process	170	359	22	0.06	0.769999
GO:0007005	mitochondrion organization	biological_process	91	201	30	0.15	0.955089			GO:0000278	mitotic cell cycle	biological_process	117	253	15	0.06	0.791979
GO:0007018	microtubule-based movement	biological_process	90	295	28	0.09	0.12217			GO:0072659	protein localization to plasma membrane	biological_process	152	467	39	0.08	0.824931
GO:0048856	anatomical structure development	biological_process	79	195	32	0.16	0.661315			GO:0006325	chromatin organization	biological_process	301	777	63	0.08	0.825205
GO:0031047	gene silencing by RNA	biological_process	74	224	22	0.1	0.22445			GO:0055065	metal ion homeostasis	biological_process	2	3	0	0	0.880695
GO:0007163	establishment or maintenance of cell polarity	biological_process	52	154	27	0.18	0.547208			GO:0006520	cellular amino acid metabolic process	biological_process	27	47	5	0.11	0.914302
GO:0006091	generation of precursor metabolites and energy	biological_process	49	82	7	0.09	0.396839			GO:0007031	peroxisome organization	biological_process	21	36	4	0.11	0.917356
GO:0030163	protein catabolic process	biological_process	48	141	13	0.09	0.275403			GO:0006281	DNA repair	biological_process	354	739	51	0.07	0.964087
GO:0007040	lysosome organization	biological_process	47	107	18	0.17	0.758625			GO:0016071	mRNA metabolic process	biological_process	6	12	0	0	0.958959
GO:0048870	cell motility	biological_process	40	159	28	0.18	0.532625			GO:0007059	chromosome segregation	biological_process	91	151	13	0.09	0.946903
GO:0006520	cellular amino acid metabolic process	biological_process	38	70	14	0.2	0.461585			GO:0140013	meiotic nuclear division	biological_process	2	4	0	0	0.94982
GO:0012501	programmed cell death	biological_process	37	78	15	0.19	0.524527			GO:0006260	DNA replication	biological_process	120	308	25	0.08	0.952953
GO:0006913	nucleocytoplasmic transport	biological_process	36	56	12	0.21	0.388312			GO:0042060	wound healing	biological_process	104	374	30	0.08	0.953036
GO:0061024	membrane organization	biological_process	30	74	13	0.18	0.742317			GO:0006886	intracellular protein transport	biological_process	290	535	37	0.07	0.973564
GO:0032200	telomere organization	biological_process	28	28	0	0	0.200238			GO:0042254	ribosome biogenesis	biological_process	98	198	13	0.07	0.989662
GO:0044782	cilium organization	biological_process	27	28	8	0.29	0.20191			GO:0002181	cytoplasmic translation	biological_process	41	55	4	0.07	1
GO:1901135	carbohydrate derivative metabolic process	biological_process	26	38	3	0.08	0.623744			GO:0003012	muscle system process	biological_process	2	5	0	0	1
GO:0007031	peroxisome organization	biological_process	24	45	8	0.18	0.85042			GO:0065003	protein-containing complex assembly	biological_process	88	213	17	0.08	1
GO:0006790	sulfur compound metabolic process	biological_process	22	49	3	0.06	0.34898			GO:0006091	generation of precursor metabolites and energy	biological_process	12	30	3	0.1	1
GO:0023052	signaling	biological_process	20	68	17	0.25	0.0957374			GO:0007163	establishment or maintenance of cell polarity	biological_process	43	108	7	0.06	1
GO:0051604	protein maturation	biological_process	20	40	1	0.02	0.206623			GO:0048856	anatomical structure development	biological_process	63	149	11	0.07	1
GO:0003016	respiratory system process	biological_process	14	39	5	0.13	0.987498			GO:0006486	protein glycosylation	biological_process	173	259	18	0.07	1
GO:0055086	nucleobase-containing small molecule metabolic process	biological_process	13	15	2	0.13	0.907323			GO:0007040	lysosome organization	biological_process	43	92	6	0.07	1
GO:0022414	reproductive process	biological_process	10	36	1	0.03	0.240152			GO:0006310	DNA recombination	biological_process	83	188	13	0.07	1
GO:0003014	renal system process	biological_process	10	20	6	0.3	0.247106			GO:1901135	carbohydrate derivative metabolic process	biological_process	4	6	0	0	1
GO:0140014	mitotic nuclear division	biological_process	10	14	1	0.07	0.862598			GO:0140014	mitotic nuclear division	biological_process	3	6	1	0.17	1
GO:0006766	vitamin metabolic process	biological_process	7	58	2	0.03	0.134378			GO:0003014	renal system process	biological_process	10	19	1	0.05	1
GO:0016071	mRNA metabolic process	biological_process	7	20	1	0.05	0.619485			GO:0006914	autophagy	biological_process	176	320	24	0.08	1
GO:0006399	tRNA metabolic process	biological_process	7	12	1	0.08	0.962752			GO:0006399	tRNA metabolic process	biological_process	4	7	0	0	1
GO:0055065	metal ion homeostasis	biological_process	3	4	0	0	0.989024			GO:0036211	protein modification process	biological_process	1	7	0	0	1
GO:0003012	muscle system process	biological_process	2	5	2	0.4	0.538715			GO:0098542	defense response to other organism	biological_process	2	7	0	0	1
GO:0006575	cellular modified amino acid metabolic process	biological_process	2	2	0	0	0.848011			GO:0006790	sulfur compound metabolic process	biological_process	15	20	1	0.05	1
GO:0140013	meiotic nuclear division	biological_process	2	4	0	0	0.979866			GO:0000910	cytokinesis	biological_process	0	-	-	-	-
GO:0036211	protein modification process	biological_process	1	7	0	0	0.799076			GO:0003013	circulatory system process	biological_process	0	-	-	-	-
GO:0016073	snRNA metabolic process	biological_process	1	2	0	0	0.838692			GO:0015979	photosynthesis	biological_process	0	-	-	-	-
GO:0098542	defense response to other organism	biological_process	1	3	0	0	0.990877			GO:0022600	digestive system process	biological_process	0	-	-	-	-
GO:0000910	cytokinesis	biological_process	0	-	-	-	-			GO:0034330	cell junction organization	biological_process	0	-	-	-	-
GO:0003013	circulatory system process	biological_process	0	-	-	-	-			GO:0050886	endocrine process	biological_process	0	-	-	-	-
GO:0015979	photosynthesis	biological_process	0	-	-	-	-			GO:0061007	hepaticobiliary system process	biological_process	0	-	-	-	-
GO:0022600	digestive system process	biological_process	0	-	-	-	-			GO:0071554	cell wall organization or biogenesis	biological_process	0	-	-	-	-
GO:0034330	cell junction organization	biological_process	0	-	-	-	-			GO:0071941	nitrogen cycle metabolic process	biological_process	0	-	-	-	-
GO:0050886	endocrine process	biological_process	0	-	-	-	-			GO:0098754	detoxification	biological_process	0	-	-	-	-
GO:0061007	hepaticobiliary system process	biological_process	0	-	-	-	-			GO:0005737	cytoplasm	cellular_component	6901	15334	1234	0.08	0.0792115
GO:0071554	cell wall organization or biogenesis	biological_process	0	-	-	-	-			GO:0005929	cilium	cellular_component	383	729	38	0.05	0.221616
GO:0071941	nitrogen cycle metabolic process	biological_process	0	-	-	-	-			GO:0000228	nuclear chromosome	cellular_component	41	82	1	0.01	0.300224
GO:0098754	detoxification	biological_process	0	-	-	-	-			GO:0005783	endoplasmic reticulum	cellular_component	1569	2945	190	0.06	0.334217
GO:0140053	mitochondrial gene expression	biological_process	0	-	-	-	-			GO:0005840	ribosome	cellular_component	380	279	12	0.04	0.321753
GO:0005737	cytoplasm	cellular_component	7527	17156	2549	0.15	0.193558			GO:0005730	nucleolus	cellular_component	2360	1868	119	0.06	0.415588
GO:0005829	cytosol	cellular_component	5796	13385	1913	0.14	0.993835			GO:0005739	mitochondrion	cellular_component	1814	3019	199	0.07	0.40323
GO:0005654	nucleoplasm	cellular_component	4216	9375	1303	0.14	0.610825			GO:0005635	nuclear envelope	cellular_component	192	452	42	0.09	0.419235
GO:0005730	nucleolus	cellular_component	2010	2173	333	0.15	0.379008			GO:0031410	cytoplasmic vesicle	cellular_component	825	1746	144	0.08	0.492927
GO:0005615	extracellular space	cellular_component	1891	4891	677	0.14	0.665899			GO:0005694	chromosome	cellular_component	573	1134	72	0.06	0.505607
GO:0005783	endoplasmic reticulum	cellular_component	1767	3341	431	0.13	0.136543			GO:0005764	lysosome	cellular_component	429	807	69	0.09	0.552784
GO:0005739	mitochondrion	cellular_component	1740	2879	417	0.14	0.897394			GO:0005576	extracellular region	cellular_component	1843	4854	336	0.07	0.560974
GO:0005794	Golgi apparatus	cellular_component	1548	3310	480	0.15	0.858723			GO:0032991	protein-containing complex	cellular_component	876	2343	185	0.08	0.718287
GO:0005768	endosome	cellular_component	886	1916	288	0.15	0.600905			GO:0005615	extracellular space	cellular_component	1754	4083	288	0.07	0.789277
GO:0031410	cytoplasmic vesicle	cellular_component	884	1893	297	0.16	0.239185			GO:0005815	microtubule organizing center	cellular_component	357	605	40	0.07	0.855363
GO:0032991	protein-containing complex	cellular_component	780	1819	285	0.16	0.252627			GO:0005768	endosome	cellular_component	669	1477	103	0.07	0.923226
GO:0005694	chromosome	cellular_component	625	1273	168	0.13	0.550341			GO:0005829	cytosol	cellular_component	3918	8625	652	0.08	0.912306
GO:0005764	lysosome	cellular_component	569	1141	176	0.15	0.53006			GO:0005794	Golgi apparatus	cellular_component	1344	2680	205	0.08	0.960018
GO:0005840	ribosome	cellular_component	553	381	67	0.18	0.22739			GO:0005856	cytoskeleton	cellular_component	1296	3271	249	0.08	0.975062
GO:0005815	microtubule organizing center	cellular_component	441	827	127	0.15	0.621715			GO:0005654	nucleoplasm	cellular_component	3264	7257	547	0.08	0.952924
GO:0031012	extracellular matrix	cellular_component	301	1974	241	0.12	0.0642566			GO:0005773	vacuole	cellular_component	22	40	3	0.08	1
GO:0005635	nuclear envelope	cellular_component	228	480	83	0.17	0.215203			GO:0043226	organelle	cellular_component	11	29	3	0.1	1
GO:0005777	peroxisome	cellular_component	135	253	47	0.19	0.201153			GO:0031012	extracellular matrix	cellular_component	264	1797	136	0.08	1
GO:0005811	lipid droplet	cellular_component	101	162	30	0.19	0.346024			GO:0005777	peroxisome	cellular_component	138	245	18	0.07	1
GO:0000228	nuclear chromosome	cellular_component	60	123	7	0.06	0.0622108			GO:0005811	lipid droplet	cellular_component	104	166	12	0.07	1
GO:0005773	vacuole	cellular_component	26	49	10	0.2	0.555172			GO:0005622	intracellular anatomical structure	cellular_component	0	-	-	-	-
GO:0043226	organelle	cellular_component	15	48	8	0.17	0.912723			GO:0005618	cell wall	cellular_component	0	-	-	-	-
GO:0005622	intracellular anatomical structure	cellular_component	9	20	2	0.1	0.92769			GO:0009536	plastid	cellular_component	0	-	-	-	-
GO:0005618	cell wall	cellular_component	0	-	-	-	-			GO:0009579	thylakoid	cellular_component	0	-	-	-	-
GO:0009536	plastid	cellular_component	0	-	-	-	-			GO:0030312	external encapsulating structure	cellular_component	0	-	-	-	-
GO:0009579	thylakoid	cellular_component	0	-	-	-	-			GO:0016787	hydrolase activity	molecular_function	1687	3598	220	0.06	0.059636
GO:0030312	external encapsulating structure	cellular_component	0	-	-	-	-			GO:0016740	transferase activity	molecular_function	1780	3985	329	0.08	0.303154
GO:0016740	transferase activity	molecular_function	2022	4567	639	0.14	0.844153			GO:0003677	DNA binding	molecular_function	1801	4524	369	0.08	0.317137
GO:0016787	hydrolase activity	molecular_function	1869	4154	531	0.13	0.0651977			GO:0098631	cell adhesion mediator activity	molecular_function	1	1	0	0	0.428179
GO:0003723	RNA binding	molecular_function	1713	3928	559	0.14	0.99077			GO:0016853	isomerase activity	molecular_function	142	246	11	0.04	0.417154
GO:0016491	oxidoreductase activity	molecular_function	664	1159	175	0.15	0.664813			GO:0003924	GTPase activity	molecular_function	321	513	28	0.05	0.400703
GO:0008289	lipid binding	molecular_function	349	735	99	0.13	0.797884			GO:0045182	translation regulator activity	molecular_function	21	65	1	0.02	0.400661
GO:0005198	structural molecule activity	molecular_function	208	637	83	0.13	0.640678			GO:0038024	cargo receptor activity	molecular_function	14	122	4	0.03	0.392574
GO:0016829	lyase activity	molecular_function	187	349	55	0.16	0.681093			GO:0003774	cytoskeletal motor activity	molecular_function	80	247	12	0.05	0.449348
GO:0042393	histone binding	molecular_function	176	476	69	0.14	0.982875			GO:0016491	oxidoreductase activity	molecular_function	685	1140	72	0.06	0.486686
GO:0016874	ligase activity	molecular_function	160	414	60	0.14	0.98776			GO:0016209	antioxidant activity	molecular_function	25	31	0	0	0.529182
GO:0016853	isomerase activity	molecular_function	151	274	41	0.15	0.914251			GO:0005198	structural molecule activity	molecular_function	134	281	16	0.06	0.67605
GO:0003774	cytoskeletal motor activity	molecular_function	87	266	31	0.12	0.519903			GO:0016829	lyase activity	molecular_function	167	300	18	0.06	0.760625
GO:0005215	transporter activity	molecular_function	63	145	19	0.13	0.9183			GO:0060090	molecular adaptor activity	molecular_function	77	163	15	0.09	0.802951
GO:0044183	protein folding chaperone	molecular_function	51	66	11	0.17	0.866175			GO:0005215	transporter activity	molecular_function	36	84	8	0.1	0.925782
GO:0045182	translation regulator activity	molecular_function	34	109	13	0.12	0.800612			GO:0003723	RNA binding	molecular_function	922	2010	142	0.07	0.927027
GO:0016209	antioxidant activity	molecular_function	31	38	3	0.08	0.614833			GO:0090729	toxin activity	molecular_function	2	4	0	0	0.961128
GO:0038024	cargo receptor activity	molecular_function	19	197	18	0.09	0.196844			GO:0031386	protein tag	molecular_function	15	31	3	0.1	1
GO:0031386	protein tag	molecular_function	14	26	5	0.19	0.847606			GO:0042393	histone binding	molecular_function	167	462	33	0.07	1
GO:0140223	general transcription initiation factor activity	molecular_function	4	7	0	0	0.789784			GO:0044183	protein folding chaperone	molecular_function	38	46	3	0.07	1
GO:0098631	cell adhesion mediator activity	molecular_function	1	1	0	0	0.542229			GO:0016874	ligase activity	molecular_function	132	342	26	0.08	1
GO:0009975	cyclase activity	molecular_function	0	-	-	-	-			GO:0140223	general transcription initiation factor activity	molecular_function	4	7	1	0.14	1
GO:0045735	nutrient reservoir activity	molecular_function	0	-	-	-	-			GO:0009975	cyclase activity	molecular_function	0	-	-	-	-
GO:0060089	molecular transducer activity	molecular_function	0	-	-	-	-			GO:0045735	nutrient reservoir activity	molecular_function	0	-	-	-	-
GO:0090729	toxin activity	molecular_function	0	-	-	-	-			GO:0060089	molecular transducer activity	molecular_function	0	-	-	-	-
GO:0098772	molecular function regulator	molecular_function	0	-	-	-	-			GO:0098772	molecular function regulator	molecular_function	0	-	-	-	-
GO:0140096	catalytic activity, acting on a protein	molecular_function	0	-	-	-	-			GO:0140096	catalytic activity, acting on a protein	molecular_function	0	-	-	-	-
GO:0140097	catalytic activity, acting on DNA	molecular_function	0	-	-	-	-			GO:0140097	catalytic activity, acting on DNA	molecular_function	0	-	-	-	-
GO:0140098	catalytic activity, acting on RNA	molecular_function	0	-	-	-	-			GO:0140098	catalytic activity, acting on RNA	molecular_function	0	-	-	-	-
GO:0140104	molecular carrier activity	molecular_function	0	-	-	-	-			GO:0140104	molecular carrier activity	molecular_function	0	-	-	-	-
GO:0140299	small molecule sensor activity	molecular_function	0	-	-	-	-			GO:0140299	small molecule sensor activity	molecular_function	0	-	-	-	-
GO:0140313	molecular sequestering activity	molecular_function	0	-	-	-	-			GO:0140313	molecular sequestering activity	molecular_function	0	-	-	-	-
GO:0140657	ATP-dependent activity	molecular_function	0	-	-	-	-			GO:0140657	ATP-dependent activity	molecular_function	0	-	-	-	-
GO:0140691	RNA folding chaperone	molecular_function	0	-	-	-	-			GO:0140691	RNA folding chaperone	molecular_function	0	-	-	-	-

## Sheet: Table S6
Table S6 Domains associated to GO terms identified in Figure 5B
				Within group			Genome average
		Domain	Description	Total	Alternative	% alternative	Total	Alternative	% alternative	adj. p-val
Human	GO:0050877 Nervous system process	IPR006029	Neurotransmitter-gated ion-channel transmembrane domain	49	4	0.08	51	4	0.08	1
		IPR006202	Neurotransmitter-gated ion-channel ligand-binding domain	49	5	0.1	51	5	0.1	1
		IPR003644	Na-Ca exchanger/integrin-beta4	36	24	0.67	57	26	0.46	0.358109
	GO:0006355 Regulation of transcription, DNA-templated	IPR013087	Zinc finger C2H2-type	4494	1284	0.29	5760	1469	0.26	0.145947
		IPR001909	Krueppel-associated box	456	60	0.13	457	60	0.13	1
		IPR001356	Homeobox domain	213	16	0.08	293	22	0.08	1
		IPR000742	EGF-like domain	141	4	0.03	348	37	0.11	0.635027
	GO:0007568 Aging	IPR002017	Spectrin repeat	17	8	0.47	250	45	0.18	0.46464
		IPR008160	Collagen triple helix repeat	12	1	0.08	320	62	0.19	1
		IPR002494	Keratin-associated protein	10	1	0.1	180	17	0.09	1
		IPR001680	WD40 repeat	9	8	0.89	830	211	0.25	0.0165366
Mouse	GO:0140053 mitochondrial gene expression	IPR000436	Sushi/SCR/CCP domain	16	8	0.5	297	42	0.14	0.000533409
	GO:0030163 Protein catabolic process	IPR000742	EGF-like domain	21	16	0.76	248	37	0.15	5.91652e-09
		IPR003959	ATPase, AAA-type, core	9	0	0	54	1	0.02	1
	GO:0006355 Regulation of transcription, DNA-templated	IPR013087	Zinc finger C2H2-type	3641	516	0.14	4744	638	0.13	1
		IPR001909	Krueppel-associated box	377	18	0.05	377	18	0.05	1
		IPR001356	Homeobox domain	195	7	0.04	259	14	0.05	1
		IPR003671	Spindlin/spermiogenesis-specific protein	183	4	0.02	189	4	0.02	1

## Sheet: Table S7
Table S7 Homolog genes in human and mouse genome
Human gene	Mouse gene
ENSG00000000003	ENSMUSG00000067377
ENSG00000000005	ENSMUSG00000031250
ENSG00000000419	ENSMUSG00000078919
ENSG00000000457	ENSMUSG00000026584
ENSG00000000460	ENSMUSG00000041406
ENSG00000000938	ENSMUSG00000028874
ENSG00000001036	ENSMUSG00000019810
ENSG00000001084	ENSMUSG00000032350
ENSG00000001167	ENSMUSG00000023994
ENSG00000001460	ENSMUSG00000028801
ENSG00000001461	ENSMUSG00000028803
ENSG00000001497	ENSMUSG00000057421
ENSG00000001561	ENSMUSG00000023961
ENSG00000001617	ENSMUSG00000034684
ENSG00000001626	ENSMUSG00000041301
ENSG00000001629	ENSMUSG00000040351
ENSG00000001630	ENSMUSG00000001467
ENSG00000001631	ENSMUSG00000000600
ENSG00000002016	ENSMUSG00000030166
ENSG00000002330	ENSMUSG00000024959
ENSG00000002549	ENSMUSG00000039682
ENSG00000002587	ENSMUSG00000051022
ENSG00000002726	ENSMUSG00000029811
ENSG00000002745	ENSMUSG00000029671
ENSG00000002746	ENSMUSG00000021301
ENSG00000002822	ENSMUSG00000029554
ENSG00000002834	ENSMUSG00000038366
ENSG00000002919	ENSMUSG00000020876
ENSG00000002933	ENSMUSG00000023367
ENSG00000003056	ENSMUSG00000007458
ENSG00000003096	ENSMUSG00000036782
ENSG00000003137	ENSMUSG00000063415
ENSG00000003147	ENSMUSG00000062995
ENSG00000003249	ENSMUSG00000031970
ENSG00000003393	ENSMUSG00000026024
ENSG00000003402	ENSMUSG00000026031
ENSG00000003436	ENSMUSG00000027082
ENSG00000003509	ENSMUSG00000024082
ENSG00000003756	ENSMUSG00000032580
ENSG00000003987	ENSMUSG00000039431
ENSG00000003989	ENSMUSG00000031596
ENSG00000004059	ENSMUSG00000020440
ENSG00000004139	ENSMUSG00000050132
ENSG00000004142	ENSMUSG00000001100
ENSG00000004399	ENSMUSG00000030123
ENSG00000004455	ENSMUSG00000028792
ENSG00000004468	ENSMUSG00000029084
ENSG00000004478	ENSMUSG00000030357
ENSG00000004487	ENSMUSG00000036940
ENSG00000004534	ENSMUSG00000032582
ENSG00000004660	ENSMUSG00000020785
ENSG00000004700	ENSMUSG00000030243
ENSG00000004766	ENSMUSG00000001376
ENSG00000004776	ENSMUSG00000036854
ENSG00000004777	ENSMUSG00000036882
ENSG00000004779	ENSMUSG00000030869
ENSG00000004799	ENSMUSG00000019577
ENSG00000004809	ENSMUSG00000019834
ENSG00000004838	ENSMUSG00000010044
ENSG00000004846	ENSMUSG00000072791
ENSG00000004848	ENSMUSG00000035277
ENSG00000004864	ENSMUSG00000015112
ENSG00000004897	ENSMUSG00000020687
ENSG00000004939	ENSMUSG00000006574
ENSG00000004948	ENSMUSG00000023964
ENSG00000004961	ENSMUSG00000031352
ENSG00000004975	ENSMUSG00000020888
ENSG00000005001	ENSMUSG00000045027
ENSG00000005007	ENSMUSG00000058301
ENSG00000005020	ENSMUSG00000059182
ENSG00000005022	ENSMUSG00000016319
ENSG00000005059	ENSMUSG00000027994
ENSG00000005073	ENSMUSG00000038210
ENSG00000005075	ENSMUSG00000039771
ENSG00000005100	ENSMUSG00000040620
ENSG00000005102	ENSMUSG00000001493
ENSG00000005108	ENSMUSG00000032625
ENSG00000005156	ENSMUSG00000020697
ENSG00000005175	ENSMUSG00000022466
ENSG00000005187	ENSMUSG00000030935
ENSG00000005189	ENSMUSG00000030924
ENSG00000005194	ENSMUSG00000031781
ENSG00000005206	ENSMUSG00000035206
ENSG00000005238	ENSMUSG00000036002
ENSG00000005243	ENSMUSG00000018672
ENSG00000005249	ENSMUSG00000002997
ENSG00000005302	ENSMUSG00000031358
ENSG00000005339	ENSMUSG00000022521
ENSG00000005379	ENSMUSG00000034156
ENSG00000005381	ENSMUSG00000009350
ENSG00000005421	ENSMUSG00000002588
ENSG00000005436	ENSMUSG00000035125
ENSG00000005448	ENSMUSG00000030032
ENSG00000005469	ENSMUSG00000003623
ENSG00000005471	ENSMUSG00000042476
ENSG00000005483	ENSMUSG00000029004
ENSG00000005486	ENSMUSG00000039917
ENSG00000005513	ENSMUSG00000024176
ENSG00000005700	ENSMUSG00000035941
ENSG00000005810	ENSMUSG00000033004
ENSG00000005812	ENSMUSG00000022124
ENSG00000005844	ENSMUSG00000030830
ENSG00000005882	ENSMUSG00000038967
ENSG00000005884	ENSMUSG00000001507
ENSG00000005893	ENSMUSG00000016534
ENSG00000005961	ENSMUSG00000034664
ENSG00000005981	ENSMUSG00000042607
ENSG00000006007	ENSMUSG00000033917
ENSG00000006015	ENSMUSG00000058833
ENSG00000006016	ENSMUSG00000007888
ENSG00000006025	ENSMUSG00000038534
ENSG00000006042	ENSMUSG00000035413
ENSG00000006047	ENSMUSG00000018554
ENSG00000006059	ENSMUSG00000035592
ENSG00000006062	ENSMUSG00000020941
ENSG00000006071	ENSMUSG00000040136
ENSG00000006116	ENSMUSG00000066189
ENSG00000006118	ENSMUSG00000024736
ENSG00000006125	ENSMUSG00000035152
ENSG00000006128	ENSMUSG00000061762
ENSG00000006194	ENSMUSG00000022529
ENSG00000006210	ENSMUSG00000031778
ENSG00000006282	ENSMUSG00000020867
ENSG00000006283	ENSMUSG00000020866
ENSG00000006377	ENSMUSG00000029754
ENSG00000006432	ENSMUSG00000042724
ENSG00000006451	ENSMUSG00000008859
ENSG00000006453	ENSMUSG00000038859
ENSG00000006459	ENSMUSG00000042599
ENSG00000006468	ENSMUSG00000004151
ENSG00000006530	ENSMUSG00000029916
ENSG00000006534	ENSMUSG00000024885
ENSG00000006555	ENSMUSG00000034919
ENSG00000006576	ENSMUSG00000039987
ENSG00000006607	ENSMUSG00000034066
ENSG00000006611	ENSMUSG00000030838
ENSG00000006634	ENSMUSG00000002297
ENSG00000006638	ENSMUSG00000034881
ENSG00000006652	ENSMUSG00000001627
ENSG00000006659	ENSMUSG00000001123
ENSG00000006695	ENSMUSG00000042148
ENSG00000006704	ENSMUSG00000023079
ENSG00000006712	ENSMUSG00000003437
ENSG00000006715	ENSMUSG00000041236
ENSG00000006740	ENSMUSG00000033389
ENSG00000006744	ENSMUSG00000020549
ENSG00000006747	ENSMUSG00000002565
ENSG00000006788	ENSMUSG00000060180
ENSG00000006831	ENSMUSG00000030168
ENSG00000006837	ENSMUSG00000020389
ENSG00000007001	ENSMUSG00000026839
ENSG00000007038	ENSMUSG00000024116
ENSG00000007047	ENSMUSG00000030397
ENSG00000007062	ENSMUSG00000029086
ENSG00000007080	ENSMUSG00000007721
ENSG00000007129	ENSMUSG00000007209
ENSG00000007168	ENSMUSG00000020745
ENSG00000007171	ENSMUSG00000020826
ENSG00000007174	ENSMUSG00000056752
ENSG00000007202	ENSMUSG00000010277
ENSG00000007216	ENSMUSG00000001095
ENSG00000007237	ENSMUSG00000033066
ENSG00000007255	ENSMUSG00000002043
ENSG00000007264	ENSMUSG00000004933
ENSG00000007312	ENSMUSG00000040592
ENSG00000007314	ENSMUSG00000001027
ENSG00000007341	ENSMUSG00000045576
ENSG00000007350	ENSMUSG00000031397
ENSG00000007372	ENSMUSG00000027168
ENSG00000007376	ENSMUSG00000041199
ENSG00000007384	ENSMUSG00000020282
ENSG00000007392	ENSMUSG00000024188
ENSG00000007402	ENSMUSG00000010066
ENSG00000007516	ENSMUSG00000047507
ENSG00000007520	ENSMUSG00000015126
ENSG00000007541	ENSMUSG00000025728
ENSG00000007545	ENSMUSG00000038002
ENSG00000007866	ENSMUSG00000002249
ENSG00000007908	ENSMUSG00000026582
ENSG00000007923	ENSMUSG00000039768
ENSG00000007933	ENSMUSG00000026691
ENSG00000007944	ENSMUSG00000038175
ENSG00000007952	ENSMUSG00000031257
ENSG00000007968	ENSMUSG00000018983
ENSG00000008018	ENSMUSG00000014769
ENSG00000008056	ENSMUSG00000037217
ENSG00000008083	ENSMUSG00000038518
ENSG00000008086	ENSMUSG00000031292
ENSG00000008118	ENSMUSG00000016179
ENSG00000008130	ENSMUSG00000029063
ENSG00000008196	ENSMUSG00000025927
ENSG00000008197	ENSMUSG00000042596
ENSG00000008226	ENSMUSG00000038060
ENSG00000008256	ENSMUSG00000018001
ENSG00000008277	ENSMUSG00000040537
ENSG00000008282	ENSMUSG00000020570
ENSG00000008283	ENSMUSG00000019590
ENSG00000008294	ENSMUSG00000020859
ENSG00000008300	ENSMUSG00000023473
ENSG00000008311	ENSMUSG00000029695
ENSG00000008323	ENSMUSG00000038167
ENSG00000008324	ENSMUSG00000032526
ENSG00000008382	ENSMUSG00000003199
ENSG00000008394	ENSMUSG00000008540
ENSG00000008405	ENSMUSG00000020038
ENSG00000008438	ENSMUSG00000030413
ENSG00000008441	ENSMUSG00000001911
ENSG00000008513	ENSMUSG00000013846
ENSG00000008516	ENSMUSG00000023903
ENSG00000008710	ENSMUSG00000032855
ENSG00000008735	ENSMUSG00000022619
ENSG00000008838	ENSMUSG00000017210
ENSG00000008853	ENSMUSG00000022075
ENSG00000008869	ENSMUSG00000039414
ENSG00000008952	ENSMUSG00000027706
ENSG00000008988	ENSMUSG00000028234
ENSG00000009307	ENSMUSG00000068823
ENSG00000009335	ENSMUSG00000039000
ENSG00000009413	ENSMUSG00000019841
ENSG00000009694	ENSMUSG00000016150
ENSG00000009709	ENSMUSG00000028736
ENSG00000009724	ENSMUSG00000028979
ENSG00000009765	ENSMUSG00000019762
ENSG00000009780	ENSMUSG00000028878
ENSG00000009790	ENSMUSG00000037318
ENSG00000009830	ENSMUSG00000034126
ENSG00000009844	ENSMUSG00000019868
ENSG00000009950	ENSMUSG00000005373
ENSG00000009954	ENSMUSG00000002748
ENSG00000010017	ENSMUSG00000038546
ENSG00000010072	ENSMUSG00000031986
ENSG00000010165	ENSMUSG00000026694
ENSG00000010244	ENSMUSG00000017421
ENSG00000010256	ENSMUSG00000025651
ENSG00000010270	ENSMUSG00000003062
ENSG00000010278	ENSMUSG00000030342
ENSG00000010282	ENSMUSG00000032523
ENSG00000010292	ENSMUSG00000038252
ENSG00000010295	ENSMUSG00000038271
ENSG00000010310	ENSMUSG00000030406
ENSG00000010318	ENSMUSG00000021902
ENSG00000010319	ENSMUSG00000021904
ENSG00000010322	ENSMUSG00000021910
ENSG00000010327	ENSMUSG00000042286
ENSG00000010361	ENSMUSG00000011658
ENSG00000010379	ENSMUSG00000030108
ENSG00000010404	ENSMUSG00000035847
ENSG00000010438	ENSMUSG00000071517
ENSG00000010539	ENSMUSG00000071281
ENSG00000010610	ENSMUSG00000023274
ENSG00000010626	ENSMUSG00000030125
ENSG00000010671	ENSMUSG00000031264
ENSG00000010704	ENSMUSG00000006611
ENSG00000010803	ENSMUSG00000000085
ENSG00000010810	ENSMUSG00000019843
ENSG00000010818	ENSMUSG00000015501
ENSG00000010932	ENSMUSG00000040181
ENSG00000011007	ENSMUSG00000028668
ENSG00000011009	ENSMUSG00000028670
ENSG00000011021	ENSMUSG00000029016
ENSG00000011028	ENSMUSG00000020695
ENSG00000011052	ENSMUSG00000091228
ENSG00000011083	ENSMUSG00000052026
ENSG00000011105	ENSMUSG00000030352
ENSG00000011114	ENSMUSG00000041702
ENSG00000011132	ENSMUSG00000004931
ENSG00000011143	ENSMUSG00000034121
ENSG00000011198	ENSMUSG00000032540
ENSG00000011243	ENSMUSG00000002625
ENSG00000011258	ENSMUSG00000059474
ENSG00000011260	ENSMUSG00000054079
ENSG00000011275	ENSMUSG00000045078
ENSG00000011295	ENSMUSG00000042298
ENSG00000011304	ENSMUSG00000006498
ENSG00000011332	ENSMUSG00000030584
ENSG00000011347	ENSMUSG00000024743
ENSG00000011376	ENSMUSG00000035202
ENSG00000011405	ENSMUSG00000030660
ENSG00000011422	ENSMUSG00000046223
ENSG00000011426	ENSMUSG00000036777
ENSG00000011451	ENSMUSG00000024050
ENSG00000011454	ENSMUSG00000035437
ENSG00000011465	ENSMUSG00000019929
ENSG00000011478	ENSMUSG00000030407
ENSG00000011485	ENSMUSG00000003099
ENSG00000011523	ENSMUSG00000044066
ENSG00000011566	ENSMUSG00000024242
ENSG00000011590	ENSMUSG00000006310
ENSG00000011600	ENSMUSG00000030579
ENSG00000011638	ENSMUSG00000030917
ENSG00000011677	ENSMUSG00000031343
ENSG00000012048	ENSMUSG00000017146
ENSG00000012061	ENSMUSG00000003549
ENSG00000012124	ENSMUSG00000030577
ENSG00000012171	ENSMUSG00000057969
ENSG00000012174	ENSMUSG00000046873
ENSG00000012211	ENSMUSG00000031145
ENSG00000012223	ENSMUSG00000032496
ENSG00000012232	ENSMUSG00000021978
ENSG00000012504	ENSMUSG00000047638
ENSG00000012660	ENSMUSG00000032349
ENSG00000012779	ENSMUSG00000025701
ENSG00000012817	ENSMUSG00000056673
ENSG00000012822	ENSMUSG00000023055
ENSG00000012963	ENSMUSG00000041712
ENSG00000012983	ENSMUSG00000034761
ENSG00000013016	ENSMUSG00000024065
ENSG00000013275	ENSMUSG00000030603
ENSG00000013288	ENSMUSG00000029119
ENSG00000013293	ENSMUSG00000069072
ENSG00000013297	ENSMUSG00000037625
ENSG00000013306	ENSMUSG00000018677
ENSG00000013364	ENSMUSG00000030681
ENSG00000013374	ENSMUSG00000028954
ENSG00000013375	ENSMUSG00000056131
ENSG00000013392	ENSMUSG00000032417
ENSG00000013441	ENSMUSG00000026034
ENSG00000013503	ENSMUSG00000034453
ENSG00000013523	ENSMUSG00000021257
ENSG00000013561	ENSMUSG00000060450
ENSG00000013563	ENSMUSG00000019088
ENSG00000013573	ENSMUSG00000035842
ENSG00000013583	ENSMUSG00000042770
ENSG00000013588	ENSMUSG00000046733
ENSG00000013619	ENSMUSG00000059401
ENSG00000013725	ENSMUSG00000024670
ENSG00000013810	ENSMUSG00000037313
ENSG00000014123	ENSMUSG00000040359
ENSG00000014138	ENSMUSG00000024833
ENSG00000014164	ENSMUSG00000075600
ENSG00000014216	ENSMUSG00000024942
ENSG00000014257	ENSMUSG00000032561
ENSG00000014641	ENSMUSG00000020321
ENSG00000014824	ENSMUSG00000029221
ENSG00000014914	ENSMUSG00000045934
ENSG00000014919	ENSMUSG00000040018
ENSG00000015133	ENSMUSG00000021182
ENSG00000015153	ENSMUSG00000022634
ENSG00000015171	ENSMUSG00000021156
ENSG00000015285	ENSMUSG00000031165
ENSG00000015413	ENSMUSG00000019278
ENSG00000015475	ENSMUSG00000004446
ENSG00000015479	ENSMUSG00000037236
ENSG00000015520	ENSMUSG00000020447
ENSG00000015532	ENSMUSG00000020868
ENSG00000015592	ENSMUSG00000022044
ENSG00000015676	ENSMUSG00000053838
ENSG00000016082	ENSMUSG00000042258
ENSG00000016391	ENSMUSG00000015970
ENSG00000016402	ENSMUSG00000020007
ENSG00000016490	ENSMUSG00000028255
ENSG00000016602	ENSMUSG00000074195
ENSG00000016864	ENSMUSG00000021916
ENSG00000017260	ENSMUSG00000032570
ENSG00000017427	ENSMUSG00000020053
ENSG00000017483	ENSMUSG00000031170
ENSG00000017797	ENSMUSG00000024096
ENSG00000018189	ENSMUSG00000029291
ENSG00000018236	ENSMUSG00000055022
ENSG00000018280	ENSMUSG00000026177
ENSG00000018408	ENSMUSG00000027803
ENSG00000018510	ENSMUSG00000042410
ENSG00000018610	ENSMUSG00000006423
ENSG00000018625	ENSMUSG00000007097
ENSG00000018699	ENSMUSG00000024078
ENSG00000018869	ENSMUSG00000109398
ENSG00000019102	ENSMUSG00000001943
ENSG00000019144	ENSMUSG00000048537
ENSG00000019169	ENSMUSG00000026390
ENSG00000019186	ENSMUSG00000038567
ENSG00000019485	ENSMUSG00000075028
ENSG00000019505	ENSMUSG00000027220
ENSG00000019549	ENSMUSG00000022676
ENSG00000019582	ENSMUSG00000024610
ENSG00000019991	ENSMUSG00000028864
ENSG00000019995	ENSMUSG00000030967
ENSG00000020129	ENSMUSG00000028833
ENSG00000020181	ENSMUSG00000031486
ENSG00000020256	ENSMUSG00000027551
ENSG00000020426	ENSMUSG00000021103
ENSG00000020577	ENSMUSG00000021838
ENSG00000020633	ENSMUSG00000070691
ENSG00000020922	ENSMUSG00000031928
ENSG00000021300	ENSMUSG00000030701
ENSG00000021355	ENSMUSG00000044734
ENSG00000021488	ENSMUSG00000030492
ENSG00000021574	ENSMUSG00000024068
ENSG00000021645	ENSMUSG00000066392
ENSG00000021762	ENSMUSG00000037606
ENSG00000021776	ENSMUSG00000040383
ENSG00000021826	ENSMUSG00000025991
ENSG00000021852	ENSMUSG00000029656
ENSG00000022267	ENSMUSG00000050035
ENSG00000022277	ENSMUSG00000027502
ENSG00000022355	ENSMUSG00000010803
ENSG00000022556	ENSMUSG00000035177
ENSG00000022567	ENSMUSG00000079020
ENSG00000022840	ENSMUSG00000041740
ENSG00000022976	ENSMUSG00000021271
ENSG00000023041	ENSMUSG00000024982
ENSG00000023171	ENSMUSG00000040111
ENSG00000023191	ENSMUSG00000038650
ENSG00000023228	ENSMUSG00000025968
ENSG00000023287	ENSMUSG00000025907
ENSG00000023318	ENSMUSG00000028343
ENSG00000023330	ENSMUSG00000032786
ENSG00000023445	ENSMUSG00000032000
ENSG00000023516	ENSMUSG00000022016
ENSG00000023608	ENSMUSG00000021113
ENSG00000023697	ENSMUSG00000030225
ENSG00000023734	ENSMUSG00000030224
ENSG00000023839	ENSMUSG00000025194
ENSG00000023892	ENSMUSG00000002257
ENSG00000023902	ENSMUSG00000015745
ENSG00000023909	ENSMUSG00000028124
ENSG00000024048	ENSMUSG00000023977
ENSG00000024422	ENSMUSG00000074364
ENSG00000024526	ENSMUSG00000028175
ENSG00000024862	ENSMUSG00000059554
ENSG00000025039	ENSMUSG00000028278
ENSG00000025156	ENSMUSG00000019878
ENSG00000025293	ENSMUSG00000038116
ENSG00000025423	ENSMUSG00000025396
ENSG00000025434	ENSMUSG00000002108
ENSG00000025708	ENSMUSG00000022615
ENSG00000025770	ENSMUSG00000008690
ENSG00000025772	ENSMUSG00000018322
ENSG00000025796	ENSMUSG00000019802
ENSG00000025800	ENSMUSG00000003731
ENSG00000026025	ENSMUSG00000026728
ENSG00000026036	ENSMUSG00000038685
ENSG00000026103	ENSMUSG00000024778
ENSG00000026297	ENSMUSG00000116876
ENSG00000026508	ENSMUSG00000005087
ENSG00000026559	ENSMUSG00000074575
ENSG00000026652	ENSMUSG00000023827
ENSG00000026751	ENSMUSG00000038179
ENSG00000026950	ENSMUSG00000108763
ENSG00000027001	ENSMUSG00000021993
ENSG00000027075	ENSMUSG00000021108
ENSG00000027644	ENSMUSG00000005640
ENSG00000027697	ENSMUSG00000020009
ENSG00000027847	ENSMUSG00000021504
ENSG00000027869	ENSMUSG00000028071
ENSG00000028116	ENSMUSG00000064090
ENSG00000028137	ENSMUSG00000028599
ENSG00000028203	ENSMUSG00000036099
ENSG00000028277	ENSMUSG00000008496
ENSG00000028310	ENSMUSG00000057649
ENSG00000028528	ENSMUSG00000032382
ENSG00000028839	ENSMUSG00000071359
ENSG00000029153	ENSMUSG00000040187
ENSG00000029363	ENSMUSG00000037608
ENSG00000029364	ENSMUSG00000048833
ENSG00000029534	ENSMUSG00000031543
ENSG00000029559	ENSMUSG00000029306
ENSG00000029639	ENSMUSG00000036983
ENSG00000029725	ENSMUSG00000020817
ENSG00000029993	ENSMUSG00000015217
ENSG00000030066	ENSMUSG00000051329
ENSG00000030110	ENSMUSG00000057789
ENSG00000030304	ENSMUSG00000057280
ENSG00000030419	ENSMUSG00000025997
ENSG00000030582	ENSMUSG00000034708
ENSG00000031003	ENSMUSG00000036501
ENSG00000031081	ENSMUSG00000022799
ENSG00000031691	ENSMUSG00000023919
ENSG00000031698	ENSMUSG00000068739
ENSG00000031823	ENSMUSG00000002372
ENSG00000032219	ENSMUSG00000048118
ENSG00000032389	ENSMUSG00000036613
ENSG00000032444	ENSMUSG00000004565
ENSG00000032742	ENSMUSG00000040040
ENSG00000033011	ENSMUSG00000039427
ENSG00000033030	ENSMUSG00000029427
ENSG00000033050	ENSMUSG00000028953
ENSG00000033100	ENSMUSG00000038181
ENSG00000033122	ENSMUSG00000028176
ENSG00000033170	ENSMUSG00000021065
ENSG00000033178	ENSMUSG00000035898
ENSG00000033327	ENSMUSG00000004508
ENSG00000033627	ENSMUSG00000019302
ENSG00000033800	ENSMUSG00000032405
ENSG00000033867	ENSMUSG00000021733
ENSG00000034053	ENSMUSG00000030519
ENSG00000034152	ENSMUSG00000018932
ENSG00000034239	ENSMUSG00000068617
ENSG00000034510	ENSMUSG00000091955
ENSG00000034533	ENSMUSG00000032567
ENSG00000034677	ENSMUSG00000022280
ENSG00000034693	ENSMUSG00000019809
ENSG00000034713	ENSMUSG00000031950
ENSG00000034971	ENSMUSG00000026697
ENSG00000035115	ENSMUSG00000020669
ENSG00000035141	ENSMUSG00000057497
ENSG00000035403	ENSMUSG00000021823
ENSG00000035499	ENSMUSG00000021697
ENSG00000035664	ENSMUSG00000032380
ENSG00000035681	ENSMUSG00000028245
ENSG00000035687	ENSMUSG00000015961
ENSG00000035720	ENSMUSG00000029254
ENSG00000035862	ENSMUSG00000017466
ENSG00000035928	ENSMUSG00000029191
ENSG00000036054	ENSMUSG00000022749
ENSG00000036257	ENSMUSG00000004364
ENSG00000036448	ENSMUSG00000031461
ENSG00000036473	ENSMUSG00000031173
ENSG00000036530	ENSMUSG00000021259
ENSG00000036549	ENSMUSG00000039068
ENSG00000036565	ENSMUSG00000036330
ENSG00000036672	ENSMUSG00000032010
ENSG00000036828	ENSMUSG00000051980
ENSG00000037042	ENSMUSG00000045007
ENSG00000037280	ENSMUSG00000020357
ENSG00000037474	ENSMUSG00000021595
ENSG00000037637	ENSMUSG00000028920
ENSG00000037749	ENSMUSG00000020522
ENSG00000037757	ENSMUSG00000004996
ENSG00000037897	ENSMUSG00000006732
ENSG00000037965	ENSMUSG00000001657
ENSG00000038002	ENSMUSG00000031521
ENSG00000038210	ENSMUSG00000029186
ENSG00000038219	ENSMUSG00000061755
ENSG00000038274	ENSMUSG00000042032
ENSG00000038295	ENSMUSG00000053626
ENSG00000038358	ENSMUSG00000036270
ENSG00000038382	ENSMUSG00000022263
ENSG00000038427	ENSMUSG00000021614
ENSG00000038532	ENSMUSG00000068663
ENSG00000038945	ENSMUSG00000025044
ENSG00000039068	ENSMUSG00000000303
ENSG00000039123	ENSMUSG00000016018
ENSG00000039139	ENSMUSG00000022262
ENSG00000039523	ENSMUSG00000038604
ENSG00000039537	ENSMUSG00000022181
ENSG00000039560	ENSMUSG00000022246
ENSG00000039600	ENSMUSG00000040489
ENSG00000039650	ENSMUSG00000002963
ENSG00000039987	ENSMUSG00000052819
ENSG00000040199	ENSMUSG00000031732
ENSG00000040275	ENSMUSG00000069910
ENSG00000040341	ENSMUSG00000025920
ENSG00000040487	ENSMUSG00000028744
ENSG00000040531	ENSMUSG00000005949
ENSG00000040608	ENSMUSG00000043811
ENSG00000040633	ENSMUSG00000018572
ENSG00000040731	ENSMUSG00000022321
ENSG00000040933	ENSMUSG00000026113
ENSG00000041353	ENSMUSG00000024511
ENSG00000041357	ENSMUSG00000032301
ENSG00000041515	ENSMUSG00000039057
ENSG00000041802	ENSMUSG00000022538
ENSG00000041880	ENSMUSG00000023249
ENSG00000041982	ENSMUSG00000028364
ENSG00000041988	ENSMUSG00000039759
ENSG00000042062	ENSMUSG00000074577
ENSG00000042088	ENSMUSG00000021177
ENSG00000042286	ENSMUSG00000020085
ENSG00000042317	ENSMUSG00000021007
ENSG00000042429	ENSMUSG00000031935
ENSG00000042445	ENSMUSG00000056666
ENSG00000042493	ENSMUSG00000056737
ENSG00000042753	ENSMUSG00000008036
ENSG00000042781	ENSMUSG00000026609
ENSG00000042813	ENSMUSG00000020193
ENSG00000042832	ENSMUSG00000053469
ENSG00000042980	ENSMUSG00000014725
ENSG00000043039	ENSMUSG00000032033
ENSG00000043093	ENSMUSG00000027708
ENSG00000043143	ENSMUSG00000020387
ENSG00000043355	ENSMUSG00000061524
ENSG00000043462	ENSMUSG00000002699
ENSG00000043514	ENSMUSG00000028653
ENSG00000043591	ENSMUSG00000035283
ENSG00000044012	ENSMUSG00000032978
ENSG00000044090	ENSMUSG00000038545
ENSG00000044115	ENSMUSG00000037815
ENSG00000044446	ENSMUSG00000031295
ENSG00000044459	ENSMUSG00000038070
ENSG00000044524	ENSMUSG00000052504
ENSG00000044574	ENSMUSG00000026864
ENSG00000046604	ENSMUSG00000044393
ENSG00000046647	ENSMUSG00000040621
ENSG00000046651	ENSMUSG00000040586
ENSG00000046653	ENSMUSG00000031342
ENSG00000046889	ENSMUSG00000048960
ENSG00000047056	ENSMUSG00000021147
ENSG00000047188	ENSMUSG00000034653
ENSG00000047230	ENSMUSG00000031360
ENSG00000047249	ENSMUSG00000033793
ENSG00000047315	ENSMUSG00000029250
ENSG00000047346	ENSMUSG00000034858
ENSG00000047365	ENSMUSG00000037999
ENSG00000047410	ENSMUSG00000006005
ENSG00000047457	ENSMUSG00000003617
ENSG00000047578	ENSMUSG00000032743
ENSG00000047579	ENSMUSG00000057531
ENSG00000047597	ENSMUSG00000015342
ENSG00000047617	ENSMUSG00000038115
ENSG00000047621	ENSMUSG00000030347
ENSG00000047648	ENSMUSG00000031355
ENSG00000047662	ENSMUSG00000015879
ENSG00000047849	ENSMUSG00000032479
ENSG00000047932	ENSMUSG00000019861
ENSG00000047936	ENSMUSG00000019893
ENSG00000048028	ENSMUSG00000032267
ENSG00000048052	ENSMUSG00000004698
ENSG00000048140	ENSMUSG00000025875
ENSG00000048162	ENSMUSG00000025869
ENSG00000048342	ENSMUSG00000039765
ENSG00000048392	ENSMUSG00000022292
ENSG00000048405	ENSMUSG00000039841
ENSG00000048462	ENSMUSG00000022496
ENSG00000048471	ENSMUSG00000071669
ENSG00000048540	ENSMUSG00000030226
ENSG00000048544	ENSMUSG00000034729
ENSG00000048545	ENSMUSG00000023982
ENSG00000048649	ENSMUSG00000035623
ENSG00000048707	ENSMUSG00000020220
ENSG00000048740	ENSMUSG00000002107
ENSG00000048828	ENSMUSG00000038014
ENSG00000048991	ENSMUSG00000056211
ENSG00000049089	ENSMUSG00000028626
ENSG00000049130	ENSMUSG00000019966
ENSG00000049167	ENSMUSG00000021694
ENSG00000049192	ENSMUSG00000046169
ENSG00000049239	ENSMUSG00000028980
ENSG00000049245	ENSMUSG00000028955
ENSG00000049246	ENSMUSG00000028957
ENSG00000049247	ENSMUSG00000028963
ENSG00000049249	ENSMUSG00000028965
ENSG00000049283	ENSMUSG00000010080
ENSG00000049323	ENSMUSG00000001870
ENSG00000049449	ENSMUSG00000005973
ENSG00000049540	ENSMUSG00000029675
ENSG00000049541	ENSMUSG00000023104
ENSG00000049618	ENSMUSG00000069729
ENSG00000049656	ENSMUSG00000021610
ENSG00000049759	ENSMUSG00000024589
ENSG00000049768	ENSMUSG00000039521
ENSG00000049769	ENSMUSG00000039556
ENSG00000049860	ENSMUSG00000021665
ENSG00000049883	ENSMUSG00000021650
ENSG00000050030	ENSMUSG00000046449
ENSG00000050130	ENSMUSG00000005078
ENSG00000050165	ENSMUSG00000030772
ENSG00000050327	ENSMUSG00000033542
ENSG00000050344	ENSMUSG00000029832
ENSG00000050393	ENSMUSG00000021371
ENSG00000050405	ENSMUSG00000023022
ENSG00000050426	ENSMUSG00000037353
ENSG00000050438	ENSMUSG00000023032
ENSG00000050555	ENSMUSG00000026840
ENSG00000050628	ENSMUSG00000040016
ENSG00000050730	ENSMUSG00000044162
ENSG00000050748	ENSMUSG00000020366
ENSG00000050767	ENSMUSG00000063564
ENSG00000050820	ENSMUSG00000031955
ENSG00000051009	ENSMUSG00000044465
ENSG00000051108	ENSMUSG00000031770
ENSG00000051128	ENSMUSG00000003573
ENSG00000051180	ENSMUSG00000027323
ENSG00000051341	ENSMUSG00000034206
ENSG00000051382	ENSMUSG00000032462
ENSG00000051523	ENSMUSG00000006519
ENSG00000051596	ENSMUSG00000025872
ENSG00000051620	ENSMUSG00000019853
ENSG00000051825	ENSMUSG00000038126
ENSG00000052126	ENSMUSG00000030231
ENSG00000052344	ENSMUSG00000030800
ENSG00000052723	ENSMUSG00000027854
ENSG00000052749	ENSMUSG00000035049
ENSG00000052795	ENSMUSG00000061175
ENSG00000052802	ENSMUSG00000031604
ENSG00000052841	ENSMUSG00000027194
ENSG00000052850	ENSMUSG00000040310
ENSG00000053108	ENSMUSG00000036264
ENSG00000053254	ENSMUSG00000033713
ENSG00000053328	ENSMUSG00000045555
ENSG00000053372	ENSMUSG00000028741
ENSG00000053501	ENSMUSG00000002395
ENSG00000053702	ENSMUSG00000108011
ENSG00000053747	ENSMUSG00000024421
ENSG00000053770	ENSMUSG00000036291
ENSG00000053900	ENSMUSG00000029176
ENSG00000053918	ENSMUSG00000009545
ENSG00000054116	ENSMUSG00000028847
ENSG00000054118	ENSMUSG00000043962
ENSG00000054148	ENSMUSG00000036504
ENSG00000054179	ENSMUSG00000015085
ENSG00000054219	ENSMUSG00000026980
ENSG00000054267	ENSMUSG00000039219
ENSG00000054277	ENSMUSG00000026525
ENSG00000054282	ENSMUSG00000026504
ENSG00000054356	ENSMUSG00000026204
ENSG00000054392	ENSMUSG00000037375
ENSG00000054523	ENSMUSG00000063077
ENSG00000054598	ENSMUSG00000050295
ENSG00000054611	ENSMUSG00000051864
ENSG00000054654	ENSMUSG00000063450
ENSG00000054690	ENSMUSG00000060716
ENSG00000054793	ENSMUSG00000027546
ENSG00000054796	ENSMUSG00000005883
ENSG00000054803	ENSMUSG00000067578
ENSG00000054938	ENSMUSG00000030732
ENSG00000054965	ENSMUSG00000029461
ENSG00000054967	ENSMUSG00000008318
ENSG00000054983	ENSMUSG00000021003
ENSG00000055044	ENSMUSG00000026020
ENSG00000055070	ENSMUSG00000040842
ENSG00000055118	ENSMUSG00000038319
ENSG00000055130	ENSMUSG00000029686
ENSG00000055147	ENSMUSG00000020523
ENSG00000055163	ENSMUSG00000020340
ENSG00000055208	ENSMUSG00000015755
ENSG00000055211	ENSMUSG00000040006
ENSG00000055332	ENSMUSG00000024079
ENSG00000055483	ENSMUSG00000033909
ENSG00000055609	ENSMUSG00000038056
ENSG00000055732	ENSMUSG00000036853
ENSG00000055813	ENSMUSG00000032878
ENSG00000055917	ENSMUSG00000020594
ENSG00000055950	ENSMUSG00000025208
ENSG00000055955	ENSMUSG00000021922
ENSG00000055957	ENSMUSG00000006529
ENSG00000056050	ENSMUSG00000038005
ENSG00000056097	ENSMUSG00000022201
ENSG00000056277	ENSMUSG00000036916
ENSG00000056291	ENSMUSG00000035528
ENSG00000056487	ENSMUSG00000016624
ENSG00000056558	ENSMUSG00000026875
ENSG00000056586	ENSMUSG00000075376
ENSG00000056736	ENSMUSG00000015966
ENSG00000056972	ENSMUSG00000019842
ENSG00000057019	ENSMUSG00000035107
ENSG00000057252	ENSMUSG00000026600
ENSG00000057294	ENSMUSG00000041957
ENSG00000057468	ENSMUSG00000005493
ENSG00000057593	ENSMUSG00000031443
ENSG00000057608	ENSMUSG00000021218
ENSG00000057657	ENSMUSG00000038151
ENSG00000057663	ENSMUSG00000038160
ENSG00000057704	ENSMUSG00000020023
ENSG00000057757	ENSMUSG00000028669
ENSG00000057935	ENSMUSG00000055817
ENSG00000058056	ENSMUSG00000056900
ENSG00000058063	ENSMUSG00000037400
ENSG00000058085	ENSMUSG00000026479
ENSG00000058091	ENSMUSG00000028926
ENSG00000058262	ENSMUSG00000030082
ENSG00000058272	ENSMUSG00000019907
ENSG00000058335	ENSMUSG00000032356
ENSG00000058404	ENSMUSG00000057897
ENSG00000058453	ENSMUSG00000040860
ENSG00000058600	ENSMUSG00000030880
ENSG00000058668	ENSMUSG00000026463
ENSG00000058673	ENSMUSG00000116275
ENSG00000058729	ENSMUSG00000116564
ENSG00000058799	ENSMUSG00000057375
ENSG00000058804	ENSMUSG00000028614
ENSG00000058866	ENSMUSG00000022861
ENSG00000059122	ENSMUSG00000040097
ENSG00000059145	ENSMUSG00000015127
ENSG00000059377	ENSMUSG00000029925
ENSG00000059378	ENSMUSG00000038507
ENSG00000059573	ENSMUSG00000025007
ENSG00000059588	ENSMUSG00000090290
ENSG00000059691	ENSMUSG00000028085
ENSG00000059728	ENSMUSG00000001156
ENSG00000059758	ENSMUSG00000020015
ENSG00000059915	ENSMUSG00000037126
ENSG00000060069	ENSMUSG00000033323
ENSG00000060138	ENSMUSG00000030189
ENSG00000060140	ENSMUSG00000032899
ENSG00000060237	ENSMUSG00000045962
ENSG00000060339	ENSMUSG00000020074
ENSG00000060491	ENSMUSG00000049401
ENSG00000060558	ENSMUSG00000034792
ENSG00000060566	ENSMUSG00000035041
ENSG00000060642	ENSMUSG00000043257
ENSG00000060656	ENSMUSG00000028909
ENSG00000060688	ENSMUSG00000074088
ENSG00000060709	ENSMUSG00000029420
ENSG00000060718	ENSMUSG00000027966
ENSG00000060749	ENSMUSG00000074994
ENSG00000060762	ENSMUSG00000023861
ENSG00000060971	ENSMUSG00000010651
ENSG00000060982	ENSMUSG00000030268
ENSG00000061273	ENSMUSG00000022475
ENSG00000061337	ENSMUSG00000036306
ENSG00000061455	ENSMUSG00000069378
ENSG00000061492	ENSMUSG00000012282
ENSG00000061656	ENSMUSG00000038180
ENSG00000061676	ENSMUSG00000027002
ENSG00000061794	ENSMUSG00000040112
ENSG00000061918	ENSMUSG00000028005
ENSG00000061936	ENSMUSG00000029439
ENSG00000061938	ENSMUSG00000022791
ENSG00000061987	ENSMUSG00000034602
ENSG00000062038	ENSMUSG00000061048
ENSG00000062194	ENSMUSG00000032745
ENSG00000062282	ENSMUSG00000030747
ENSG00000062370	ENSMUSG00000052675
ENSG00000062485	ENSMUSG00000005683
ENSG00000062524	ENSMUSG00000027297
ENSG00000062582	ENSMUSG00000020477
ENSG00000062598	ENSMUSG00000017670
ENSG00000062650	ENSMUSG00000041408
ENSG00000062716	ENSMUSG00000018171
ENSG00000062725	ENSMUSG00000018481
ENSG00000062822	ENSMUSG00000038644
ENSG00000063015	ENSMUSG00000000632
ENSG00000063046	ENSMUSG00000058655
ENSG00000063127	ENSMUSG00000094152
ENSG00000063169	ENSMUSG00000070808
ENSG00000063176	ENSMUSG00000057342
ENSG00000063177	ENSMUSG00000059070
ENSG00000063180	ENSMUSG00000003273
ENSG00000063241	ENSMUSG00000086784
ENSG00000063244	ENSMUSG00000030435
ENSG00000063245	ENSMUSG00000035203
ENSG00000063322	ENSMUSG00000003444
ENSG00000063438	ENSMUSG00000021575
ENSG00000063515	ENSMUSG00000022738
ENSG00000063601	ENSMUSG00000015214
ENSG00000063660	ENSMUSG00000034220
ENSG00000063761	ENSMUSG00000021044
ENSG00000063854	ENSMUSG00000024158
ENSG00000063978	ENSMUSG00000029110
ENSG00000064012	ENSMUSG00000026029
ENSG00000064042	ENSMUSG00000037736
ENSG00000064102	ENSMUSG00000040250
ENSG00000064115	ENSMUSG00000040234
ENSG00000064195	ENSMUSG00000001510
ENSG00000064199	ENSMUSG00000001948
ENSG00000064201	ENSMUSG00000000244
ENSG00000064205	ENSMUSG00000027656
ENSG00000064218	ENSMUSG00000042372
ENSG00000064225	ENSMUSG00000022747
ENSG00000064270	ENSMUSG00000034112
ENSG00000064300	ENSMUSG00000000120
ENSG00000064309	ENSMUSG00000038119
ENSG00000064313	ENSMUSG00000037343
ENSG00000064393	ENSMUSG00000061436
ENSG00000064419	ENSMUSG00000012535
ENSG00000064490	ENSMUSG00000036120
ENSG00000064545	ENSMUSG00000002342
ENSG00000064547	ENSMUSG00000031861
ENSG00000064601	ENSMUSG00000017760
ENSG00000064607	ENSMUSG00000036054
ENSG00000064651	ENSMUSG00000024597
ENSG00000064652	ENSMUSG00000024535
ENSG00000064655	ENSMUSG00000017897
ENSG00000064666	ENSMUSG00000004665
ENSG00000064687	ENSMUSG00000035722
ENSG00000064692	ENSMUSG00000024534
ENSG00000064703	ENSMUSG00000027905
ENSG00000064726	ENSMUSG00000025103
ENSG00000064763	ENSMUSG00000030303
ENSG00000064787	ENSMUSG00000013523
ENSG00000064835	ENSMUSG00000004842
ENSG00000064932	ENSMUSG00000035673
ENSG00000064933	ENSMUSG00000026098
ENSG00000064961	ENSMUSG00000020232
ENSG00000064989	ENSMUSG00000059588
ENSG00000064995	ENSMUSG00000024218
ENSG00000064999	ENSMUSG00000024219
ENSG00000065000	ENSMUSG00000020198
ENSG00000065029	ENSMUSG00000024220
ENSG00000065054	ENSMUSG00000002504
ENSG00000065057	ENSMUSG00000041429
ENSG00000065060	ENSMUSG00000039512
ENSG00000065135	ENSMUSG00000000001
ENSG00000065150	ENSMUSG00000030662
ENSG00000065154	ENSMUSG00000030934
ENSG00000065183	ENSMUSG00000033285
ENSG00000065243	ENSMUSG00000004591
ENSG00000065268	ENSMUSG00000035754
ENSG00000065308	ENSMUSG00000041779
ENSG00000065320	ENSMUSG00000020902
ENSG00000065325	ENSMUSG00000049928
ENSG00000065328	ENSMUSG00000026669
ENSG00000065357	ENSMUSG00000025357
ENSG00000065361	ENSMUSG00000018166
ENSG00000065413	ENSMUSG00000052331
ENSG00000065427	ENSMUSG00000031948
ENSG00000065457	ENSMUSG00000031949
ENSG00000065485	ENSMUSG00000022844
ENSG00000065491	ENSMUSG00000042203
ENSG00000065518	ENSMUSG00000022820
ENSG00000065526	ENSMUSG00000040761
ENSG00000065534	ENSMUSG00000022836
ENSG00000065548	ENSMUSG00000027091
ENSG00000065559	ENSMUSG00000033352
ENSG00000065600	ENSMUSG00000026627
ENSG00000065609	ENSMUSG00000033419
ENSG00000065613	ENSMUSG00000025060
ENSG00000065615	ENSMUSG00000032872
ENSG00000065618	ENSMUSG00000025064
ENSG00000065621	ENSMUSG00000025069
ENSG00000065665	ENSMUSG00000025816
ENSG00000065675	ENSMUSG00000026778
ENSG00000065717	ENSMUSG00000034771
ENSG00000065802	ENSMUSG00000026311
ENSG00000065809	ENSMUSG00000026655
ENSG00000065833	ENSMUSG00000032418
ENSG00000065882	ENSMUSG00000029174
ENSG00000065883	ENSMUSG00000041297
ENSG00000065911	ENSMUSG00000005667
ENSG00000065923	ENSMUSG00000037341
ENSG00000065970	ENSMUSG00000003154
ENSG00000065978	ENSMUSG00000028639
ENSG00000065989	ENSMUSG00000032177
ENSG00000066027	ENSMUSG00000026626
ENSG00000066032	ENSMUSG00000063063
ENSG00000066044	ENSMUSG00000040028
ENSG00000066056	ENSMUSG00000033191
ENSG00000066084	ENSMUSG00000023026
ENSG00000066117	ENSMUSG00000023018
ENSG00000066135	ENSMUSG00000033326
ENSG00000066136	ENSMUSG00000032897
ENSG00000066185	ENSMUSG00000070806
ENSG00000066230	ENSMUSG00000036123
ENSG00000066248	ENSMUSG00000026259
ENSG00000066279	ENSMUSG00000033952
ENSG00000066294	ENSMUSG00000038147
ENSG00000066322	ENSMUSG00000006390
ENSG00000066336	ENSMUSG00000002111
ENSG00000066379	ENSMUSG00000036315
ENSG00000066382	ENSMUSG00000016386
ENSG00000066405	ENSMUSG00000032473
ENSG00000066422	ENSMUSG00000022601
ENSG00000066427	ENSMUSG00000021189
ENSG00000066455	ENSMUSG00000021192
ENSG00000066468	ENSMUSG00000030849
ENSG00000066557	ENSMUSG00000063052
ENSG00000066583	ENSMUSG00000024601
ENSG00000066629	ENSMUSG00000058070
ENSG00000066651	ENSMUSG00000019792
ENSG00000066654	ENSMUSG00000030942
ENSG00000066697	ENSMUSG00000039693
ENSG00000066735	ENSMUSG00000021294
ENSG00000066739	ENSMUSG00000041341
ENSG00000066777	ENSMUSG00000067851
ENSG00000066827	ENSMUSG00000022335
ENSG00000066855	ENSMUSG00000027601
ENSG00000066923	ENSMUSG00000036928
ENSG00000066926	ENSMUSG00000024588
ENSG00000066933	ENSMUSG00000039585
ENSG00000067048	ENSMUSG00000069045
ENSG00000067057	ENSMUSG00000021196
ENSG00000067064	ENSMUSG00000058258
ENSG00000067066	ENSMUSG00000094915
ENSG00000067082	ENSMUSG00000000078
ENSG00000067113	ENSMUSG00000021759
ENSG00000067141	ENSMUSG00000032340
ENSG00000067167	ENSMUSG00000025935
ENSG00000067177	ENSMUSG00000034055
ENSG00000067182	ENSMUSG00000030341
ENSG00000067191	ENSMUSG00000020882
ENSG00000067208	ENSMUSG00000011831
ENSG00000067221	ENSMUSG00000032333
ENSG00000067225	ENSMUSG00000032294
ENSG00000067248	ENSMUSG00000042426
ENSG00000067334	ENSMUSG00000039756
ENSG00000067365	ENSMUSG00000039345
ENSG00000067369	ENSMUSG00000043909
ENSG00000067445	ENSMUSG00000025272
ENSG00000067533	ENSMUSG00000001305
ENSG00000067560	ENSMUSG00000007815
ENSG00000067596	ENSMUSG00000034931
ENSG00000067606	ENSMUSG00000029053
ENSG00000067646	ENSMUSG00000079509
ENSG00000067704	ENSMUSG00000026618
ENSG00000067715	ENSMUSG00000035864
ENSG00000067798	ENSMUSG00000020181
ENSG00000067829	ENSMUSG00000002010
ENSG00000067836	ENSMUSG00000022540
ENSG00000067840	ENSMUSG00000002006
ENSG00000067842	ENSMUSG00000031376
ENSG00000067900	ENSMUSG00000024290
ENSG00000067955	ENSMUSG00000031885
ENSG00000067992	ENSMUSG00000035232
ENSG00000068001	ENSMUSG00000010047
ENSG00000068024	ENSMUSG00000026313
ENSG00000068028	ENSMUSG00000010067
ENSG00000068078	ENSMUSG00000054252
ENSG00000068079	ENSMUSG00000010358
ENSG00000068097	ENSMUSG00000000976
ENSG00000068120	ENSMUSG00000001755
ENSG00000068137	ENSMUSG00000035172
ENSG00000068305	ENSMUSG00000030557
ENSG00000068308	ENSMUSG00000031154
ENSG00000068323	ENSMUSG00000000134
ENSG00000068354	ENSMUSG00000039201
ENSG00000068366	ENSMUSG00000031278
ENSG00000068383	ENSMUSG00000025477
ENSG00000068394	ENSMUSG00000031148
ENSG00000068400	ENSMUSG00000031153
ENSG00000068438	ENSMUSG00000031171
ENSG00000068489	ENSMUSG00000020493
ENSG00000068615	ENSMUSG00000052852
ENSG00000068650	ENSMUSG00000031441
ENSG00000068654	ENSMUSG00000049553
ENSG00000068697	ENSMUSG00000020585
ENSG00000068724	ENSMUSG00000036918
ENSG00000068745	ENSMUSG00000032599
ENSG00000068784	ENSMUSG00000024135
ENSG00000068796	ENSMUSG00000021693
ENSG00000068831	ENSMUSG00000032946
ENSG00000068878	ENSMUSG00000040850
ENSG00000068885	ENSMUSG00000027778
ENSG00000068903	ENSMUSG00000015149
ENSG00000068912	ENSMUSG00000020311
ENSG00000068971	ENSMUSG00000024777
ENSG00000068976	ENSMUSG00000032648
ENSG00000069011	ENSMUSG00000021506
ENSG00000069018	ENSMUSG00000021541
ENSG00000069020	ENSMUSG00000034751
ENSG00000069122	ENSMUSG00000056492
ENSG00000069188	ENSMUSG00000041592
ENSG00000069206	ENSMUSG00000022056
ENSG00000069248	ENSMUSG00000039509
ENSG00000069275	ENSMUSG00000026434
ENSG00000069329	ENSMUSG00000031696
ENSG00000069345	ENSMUSG00000031701
ENSG00000069399	ENSMUSG00000053175
ENSG00000069424	ENSMUSG00000028931
ENSG00000069431	ENSMUSG00000030249
ENSG00000069482	ENSMUSG00000024907
ENSG00000069493	ENSMUSG00000030157
ENSG00000069509	ENSMUSG00000025040
ENSG00000069535	ENSMUSG00000040147
ENSG00000069667	ENSMUSG00000032238
ENSG00000069696	ENSMUSG00000025496
ENSG00000069702	ENSMUSG00000029287
ENSG00000069764	ENSMUSG00000022683
ENSG00000069812	ENSMUSG00000028940
ENSG00000069849	ENSMUSG00000032412
ENSG00000069869	ENSMUSG00000032216
ENSG00000069943	ENSMUSG00000079469
ENSG00000069956	ENSMUSG00000042688
ENSG00000069966	ENSMUSG00000032192
ENSG00000069974	ENSMUSG00000032202
ENSG00000069998	ENSMUSG00000058979
ENSG00000070010	ENSMUSG00000005262
ENSG00000070018	ENSMUSG00000030201
ENSG00000070019	ENSMUSG00000042638
ENSG00000070031	ENSMUSG00000038580
ENSG00000070047	ENSMUSG00000038611
ENSG00000070061	ENSMUSG00000028431
ENSG00000070081	ENSMUSG00000030659
ENSG00000070087	ENSMUSG00000027805
ENSG00000070159	ENSMUSG00000038764
ENSG00000070182	ENSMUSG00000021061
ENSG00000070190	ENSMUSG00000028159
ENSG00000070193	ENSMUSG00000021732
ENSG00000070214	ENSMUSG00000028412
ENSG00000070269	ENSMUSG00000036339
ENSG00000070366	ENSMUSG00000038290
ENSG00000070367	ENSMUSG00000061244
ENSG00000070388	ENSMUSG00000020327
ENSG00000070404	ENSMUSG00000020325
ENSG00000070413	ENSMUSG00000003166
ENSG00000070423	ENSMUSG00000035890
ENSG00000070444	ENSMUSG00000000282
ENSG00000070476	ENSMUSG00000034430
ENSG00000070495	ENSMUSG00000056962
ENSG00000070501	ENSMUSG00000031536
ENSG00000070526	ENSMUSG00000009588
ENSG00000070540	ENSMUSG00000041895
ENSG00000070601	ENSMUSG00000035615
ENSG00000070610	ENSMUSG00000028467
ENSG00000070614	ENSMUSG00000054008
ENSG00000070669	ENSMUSG00000029752
ENSG00000070718	ENSMUSG00000031539
ENSG00000070729	ENSMUSG00000031789
ENSG00000070731	ENSMUSG00000057286
ENSG00000070748	ENSMUSG00000021919
ENSG00000070756	ENSMUSG00000022283
ENSG00000070759	ENSMUSG00000033985
ENSG00000070761	ENSMUSG00000031796
ENSG00000070770	ENSMUSG00000046707
ENSG00000070778	ENSMUSG00000021009
ENSG00000070785	ENSMUSG00000028683
ENSG00000070808	ENSMUSG00000024617
ENSG00000070814	ENSMUSG00000024613
ENSG00000070831	ENSMUSG00000006699
ENSG00000070882	ENSMUSG00000029822
ENSG00000070886	ENSMUSG00000028661
ENSG00000070915	ENSMUSG00000031766
ENSG00000070950	ENSMUSG00000030254
ENSG00000070961	ENSMUSG00000019943
ENSG00000070985	ENSMUSG00000009246
ENSG00000071051	ENSMUSG00000066877
ENSG00000071054	ENSMUSG00000026074
ENSG00000071073	ENSMUSG00000026110
ENSG00000071082	ENSMUSG00000073702
ENSG00000071127	ENSMUSG00000005103
ENSG00000071189	ENSMUSG00000020590
ENSG00000071203	ENSMUSG00000101031
ENSG00000071205	ENSMUSG00000037148
ENSG00000071242	ENSMUSG00000023809
ENSG00000071243	ENSMUSG00000029670
ENSG00000071246	ENSMUSG00000021256
ENSG00000071282	ENSMUSG00000057604
ENSG00000071462	ENSMUSG00000005378
ENSG00000071537	ENSMUSG00000020964
ENSG00000071539	ENSMUSG00000021569
ENSG00000071553	ENSMUSG00000019087
ENSG00000071564	ENSMUSG00000020167
ENSG00000071575	ENSMUSG00000020601
ENSG00000071626	ENSMUSG00000069565
ENSG00000071655	ENSMUSG00000035478
ENSG00000071677	ENSMUSG00000090550
ENSG00000071794	ENSMUSG00000002428
ENSG00000071859	ENSMUSG00000001962
ENSG00000071889	ENSMUSG00000031399
ENSG00000071894	ENSMUSG00000034022
ENSG00000071909	ENSMUSG00000042064
ENSG00000071967	ENSMUSG00000027015
ENSG00000071991	ENSMUSG00000047216
ENSG00000071994	ENSMUSG00000014771
ENSG00000072041	ENSMUSG00000019894
ENSG00000072042	ENSMUSG00000066441
ENSG00000072062	ENSMUSG00000005469
ENSG00000072071	ENSMUSG00000013033
ENSG00000072080	ENSMUSG00000026295
ENSG00000072110	ENSMUSG00000015143
ENSG00000072121	ENSMUSG00000066440
ENSG00000072133	ENSMUSG00000025665
ENSG00000072134	ENSMUSG00000001036
ENSG00000072135	ENSMUSG00000026126
ENSG00000072163	ENSMUSG00000024395
ENSG00000072182	ENSMUSG00000033007
ENSG00000072195	ENSMUSG00000026207
ENSG00000072201	ENSMUSG00000029228
ENSG00000072210	ENSMUSG00000010025
ENSG00000072274	ENSMUSG00000022797
ENSG00000072310	ENSMUSG00000020538
ENSG00000072315	ENSMUSG00000041710
ENSG00000072364	ENSMUSG00000049470
ENSG00000072401	ENSMUSG00000019927
ENSG00000072415	ENSMUSG00000021112
ENSG00000072422	ENSMUSG00000019944
ENSG00000072501	ENSMUSG00000041133
ENSG00000072506	ENSMUSG00000025260
ENSG00000072518	ENSMUSG00000024969
ENSG00000072571	ENSMUSG00000020330
ENSG00000072609	ENSMUSG00000014668
ENSG00000072657	ENSMUSG00000050663
ENSG00000072682	ENSMUSG00000018906
ENSG00000072694	ENSMUSG00000026656
ENSG00000072736	ENSMUSG00000031902
ENSG00000072756	ENSMUSG00000013736
ENSG00000072778	ENSMUSG00000018574
ENSG00000072786	ENSMUSG00000020272
ENSG00000072803	ENSMUSG00000020271
ENSG00000072818	ENSMUSG00000001588
ENSG00000072832	ENSMUSG00000029121
ENSG00000072840	ENSMUSG00000029122
ENSG00000072849	ENSMUSG00000018442
ENSG00000072858	ENSMUSG00000022696
ENSG00000072864	ENSMUSG00000022678
ENSG00000072952	ENSMUSG00000005611
ENSG00000072954	ENSMUSG00000031791
ENSG00000072958	ENSMUSG00000003033
ENSG00000073008	ENSMUSG00000040511
ENSG00000073050	ENSMUSG00000051768
ENSG00000073060	ENSMUSG00000037936
ENSG00000073067	ENSMUSG00000029541
ENSG00000073111	ENSMUSG00000002870
ENSG00000073146	ENSMUSG00000015365
ENSG00000073150	ENSMUSG00000058441
ENSG00000073169	ENSMUSG00000035757
ENSG00000073282	ENSMUSG00000022510
ENSG00000073331	ENSMUSG00000028028
ENSG00000073350	ENSMUSG00000020782
ENSG00000073417	ENSMUSG00000025584
ENSG00000073464	ENSMUSG00000000605
ENSG00000073536	ENSMUSG00000020692
ENSG00000073578	ENSMUSG00000021577
ENSG00000073584	ENSMUSG00000037935
ENSG00000073598	ENSMUSG00000018844
ENSG00000073614	ENSMUSG00000030180
ENSG00000073670	ENSMUSG00000020926
ENSG00000073711	ENSMUSG00000043154
ENSG00000073712	ENSMUSG00000037712
ENSG00000073734	ENSMUSG00000027048
ENSG00000073737	ENSMUSG00000027068
ENSG00000073754	ENSMUSG00000015854
ENSG00000073756	ENSMUSG00000032487
ENSG00000073792	ENSMUSG00000033581
ENSG00000073803	ENSMUSG00000033618
ENSG00000073849	ENSMUSG00000022885
ENSG00000073861	ENSMUSG00000001444
ENSG00000073910	ENSMUSG00000056602
ENSG00000073921	ENSMUSG00000039361
ENSG00000073969	ENSMUSG00000034187
ENSG00000074047	ENSMUSG00000048402
ENSG00000074054	ENSMUSG00000064302
ENSG00000074071	ENSMUSG00000038880
ENSG00000074181	ENSMUSG00000038146
ENSG00000074201	ENSMUSG00000025439
ENSG00000074211	ENSMUSG00000029120
ENSG00000074219	ENSMUSG00000030796
ENSG00000074266	ENSMUSG00000030619
ENSG00000074276	ENSMUSG00000034918
ENSG00000074317	ENSMUSG00000034891
ENSG00000074319	ENSMUSG00000014402
ENSG00000074356	ENSMUSG00000020783
ENSG00000074370	ENSMUSG00000020788
ENSG00000074410	ENSMUSG00000032373
ENSG00000074416	ENSMUSG00000033174
ENSG00000074527	ENSMUSG00000020019
ENSG00000074582	ENSMUSG00000026172
ENSG00000074590	ENSMUSG00000020032
ENSG00000074603	ENSMUSG00000032393
ENSG00000074621	ENSMUSG00000034452
ENSG00000074657	ENSMUSG00000042439
ENSG00000074660	ENSMUSG00000038188
ENSG00000074695	ENSMUSG00000041891
ENSG00000074696	ENSMUSG00000033629
ENSG00000074706	ENSMUSG00000064065
ENSG00000074755	ENSMUSG00000055670
ENSG00000074771	ENSMUSG00000023802
ENSG00000074800	ENSMUSG00000063524
ENSG00000074803	ENSMUSG00000027202
ENSG00000074842	ENSMUSG00000019579
ENSG00000074855	ENSMUSG00000034863
ENSG00000074935	ENSMUSG00000019845
ENSG00000074964	ENSMUSG00000040964
ENSG00000074966	ENSMUSG00000054892
ENSG00000075035	ENSMUSG00000063430
ENSG00000075043	ENSMUSG00000016346
ENSG00000075073	ENSMUSG00000020081
ENSG00000075089	ENSMUSG00000019948
ENSG00000075131	ENSMUSG00000032397
ENSG00000075142	ENSMUSG00000003161
ENSG00000075151	ENSMUSG00000028760
ENSG00000075188	ENSMUSG00000035351
ENSG00000075213	ENSMUSG00000028883
ENSG00000075218	ENSMUSG00000022385
ENSG00000075223	ENSMUSG00000028780
ENSG00000075234	ENSMUSG00000035944
ENSG00000075239	ENSMUSG00000032047
ENSG00000075240	ENSMUSG00000035900
ENSG00000075275	ENSMUSG00000016028
ENSG00000075290	ENSMUSG00000036961
ENSG00000075292	ENSMUSG00000030016
ENSG00000075303	ENSMUSG00000054099
ENSG00000075336	ENSMUSG00000024645
ENSG00000075340	ENSMUSG00000030000
ENSG00000075388	ENSMUSG00000050917
ENSG00000075391	ENSMUSG00000070565
ENSG00000075399	ENSMUSG00000001062
ENSG00000075413	ENSMUSG00000007411
ENSG00000075415	ENSMUSG00000061904
ENSG00000075420	ENSMUSG00000039286
ENSG00000075426	ENSMUSG00000029135
ENSG00000075429	ENSMUSG00000040373
ENSG00000075461	ENSMUSG00000020723
ENSG00000075539	ENSMUSG00000070733
ENSG00000075568	ENSMUSG00000026116
ENSG00000075618	ENSMUSG00000029581
ENSG00000075624	ENSMUSG00000029580
ENSG00000075643	ENSMUSG00000039616
ENSG00000075651	ENSMUSG00000027695
ENSG00000075673	ENSMUSG00000022229
ENSG00000075702	ENSMUSG00000037020
ENSG00000075711	ENSMUSG00000022770
ENSG00000075785	ENSMUSG00000079477
ENSG00000075790	ENSMUSG00000020650
ENSG00000075826	ENSMUSG00000051984
ENSG00000075856	ENSMUSG00000018974
ENSG00000075884	ENSMUSG00000049744
ENSG00000075886	ENSMUSG00000067338
ENSG00000075891	ENSMUSG00000004231
ENSG00000075914	ENSMUSG00000025785
ENSG00000075945	ENSMUSG00000026585
ENSG00000075975	ENSMUSG00000000439
ENSG00000076003	ENSMUSG00000026355
ENSG00000076043	ENSMUSG00000032026
ENSG00000076067	ENSMUSG00000040043
ENSG00000076108	ENSMUSG00000040054
ENSG00000076201	ENSMUSG00000036057
ENSG00000076242	ENSMUSG00000032498
ENSG00000076248	ENSMUSG00000029591
ENSG00000076258	ENSMUSG00000026692
ENSG00000076321	ENSMUSG00000026705
ENSG00000076344	ENSMUSG00000024186
ENSG00000076351	ENSMUSG00000020829
ENSG00000076356	ENSMUSG00000026640
ENSG00000076382	ENSMUSG00000002055
ENSG00000076513	ENSMUSG00000041870
ENSG00000076554	ENSMUSG00000027506
ENSG00000076555	ENSMUSG00000042010
ENSG00000076604	ENSMUSG00000017386
ENSG00000076641	ENSMUSG00000027508
ENSG00000076650	ENSMUSG00000063808
ENSG00000076685	ENSMUSG00000025041
ENSG00000076706	ENSMUSG00000032135
ENSG00000076716	ENSMUSG00000031119
ENSG00000076770	ENSMUSG00000036109
ENSG00000076826	ENSMUSG00000044433
ENSG00000076864	ENSMUSG00000041351
ENSG00000076924	ENSMUSG00000019470
ENSG00000076928	ENSMUSG00000040940
ENSG00000076944	ENSMUSG00000004626
ENSG00000076984	ENSMUSG00000002948
ENSG00000077009	ENSMUSG00000004939
ENSG00000077044	ENSMUSG00000070738
ENSG00000077063	ENSMUSG00000000416
ENSG00000077080	ENSMUSG00000029712
ENSG00000077092	ENSMUSG00000017491
ENSG00000077097	ENSMUSG00000017485
ENSG00000077147	ENSMUSG00000025016
ENSG00000077150	ENSMUSG00000025225
ENSG00000077152	ENSMUSG00000026429
ENSG00000077157	ENSMUSG00000073557
ENSG00000077232	ENSMUSG00000027006
ENSG00000077235	ENSMUSG00000032777
ENSG00000077238	ENSMUSG00000030748
ENSG00000077254	ENSMUSG00000025437
ENSG00000077264	ENSMUSG00000031284
ENSG00000077274	ENSMUSG00000067276
ENSG00000077279	ENSMUSG00000031285
ENSG00000077312	ENSMUSG00000061479
ENSG00000077327	ENSMUSG00000022783
ENSG00000077348	ENSMUSG00000061286
ENSG00000077380	ENSMUSG00000027012
ENSG00000077420	ENSMUSG00000026786
ENSG00000077454	ENSMUSG00000029720
ENSG00000077458	ENSMUSG00000037808
ENSG00000077463	ENSMUSG00000034748
ENSG00000077498	ENSMUSG00000004651
ENSG00000077522	ENSMUSG00000052374
ENSG00000077549	ENSMUSG00000028745
ENSG00000077585	ENSMUSG00000021306
ENSG00000077616	ENSMUSG00000043943
ENSG00000077684	ENSMUSG00000025764
ENSG00000077713	ENSMUSG00000037636
ENSG00000077721	ENSMUSG00000016308
ENSG00000077782	ENSMUSG00000031565
ENSG00000077800	ENSMUSG00000040013
ENSG00000077935	ENSMUSG00000022432
ENSG00000077942	ENSMUSG00000006369
ENSG00000077943	ENSMUSG00000026768
ENSG00000077984	ENSMUSG00000068129
ENSG00000078018	ENSMUSG00000015222
ENSG00000078043	ENSMUSG00000025423
ENSG00000078053	ENSMUSG00000021314
ENSG00000078061	ENSMUSG00000001127
ENSG00000078070	ENSMUSG00000027709
ENSG00000078098	ENSMUSG00000000392
ENSG00000078114	ENSMUSG00000053702
ENSG00000078124	ENSMUSG00000030760
ENSG00000078140	ENSMUSG00000029203
ENSG00000078142	ENSMUSG00000033628
ENSG00000078177	ENSMUSG00000037795
ENSG00000078237	ENSMUSG00000038028
ENSG00000078246	ENSMUSG00000001521
ENSG00000078269	ENSMUSG00000023805
ENSG00000078295	ENSMUSG00000021536
ENSG00000078304	ENSMUSG00000017843
ENSG00000078328	ENSMUSG00000008658
ENSG00000078369	ENSMUSG00000029064
ENSG00000078401	ENSMUSG00000021367
ENSG00000078403	ENSMUSG00000026743
ENSG00000078487	ENSMUSG00000037108
ENSG00000078549	ENSMUSG00000029778
ENSG00000078579	ENSMUSG00000031603
ENSG00000078589	ENSMUSG00000050921
ENSG00000078596	ENSMUSG00000031239
ENSG00000078618	ENSMUSG00000053510
ENSG00000078668	ENSMUSG00000008892
ENSG00000078674	ENSMUSG00000031592
ENSG00000078687	ENSMUSG00000025571
ENSG00000078699	ENSMUSG00000038533
ENSG00000078725	ENSMUSG00000028351
ENSG00000078747	ENSMUSG00000027598
ENSG00000078795	ENSMUSG00000014503
ENSG00000078804	ENSMUSG00000038375
ENSG00000078808	ENSMUSG00000029076
ENSG00000078814	ENSMUSG00000074652
ENSG00000078898	ENSMUSG00000027481
ENSG00000078900	ENSMUSG00000029026
ENSG00000078902	ENSMUSG00000025139
ENSG00000079102	ENSMUSG00000006586
ENSG00000079112	ENSMUSG00000028217
ENSG00000079134	ENSMUSG00000024287
ENSG00000079150	ENSMUSG00000002732
ENSG00000079156	ENSMUSG00000042359
ENSG00000079215	ENSMUSG00000005360
ENSG00000079246	ENSMUSG00000026187
ENSG00000079257	ENSMUSG00000047557
ENSG00000079263	ENSMUSG00000026222
ENSG00000079277	ENSMUSG00000028708
ENSG00000079308	ENSMUSG00000055322
ENSG00000079313	ENSMUSG00000047417
ENSG00000079332	ENSMUSG00000020088
ENSG00000079335	ENSMUSG00000033502
ENSG00000079337	ENSMUSG00000022469
ENSG00000079387	ENSMUSG00000033075
ENSG00000079393	ENSMUSG00000021768
ENSG00000079432	ENSMUSG00000005442
ENSG00000079435	ENSMUSG00000003123
ENSG00000079459	ENSMUSG00000021273
ENSG00000079462	ENSMUSG00000005447
ENSG00000079482	ENSMUSG00000031214
ENSG00000079557	ENSMUSG00000029369
ENSG00000079616	ENSMUSG00000030677
ENSG00000079689	ENSMUSG00000021337
ENSG00000079691	ENSMUSG00000021338
ENSG00000079739	ENSMUSG00000025791
ENSG00000079785	ENSMUSG00000037149
ENSG00000079805	ENSMUSG00000033335
ENSG00000079819	ENSMUSG00000019978
ENSG00000079841	ENSMUSG00000041670
ENSG00000079931	ENSMUSG00000020000
ENSG00000079950	ENSMUSG00000019998
ENSG00000079974	ENSMUSG00000022621
ENSG00000079999	ENSMUSG00000003308
ENSG00000080031	ENSMUSG00000035429
ENSG00000080166	ENSMUSG00000022129
ENSG00000080189	ENSMUSG00000017664
ENSG00000080200	ENSMUSG00000022723
ENSG00000080224	ENSMUSG00000055540
ENSG00000080293	ENSMUSG00000026387
ENSG00000080298	ENSMUSG00000040929
ENSG00000080345	ENSMUSG00000036202
ENSG00000080371	ENSMUSG00000020132
ENSG00000080493	ENSMUSG00000060961
ENSG00000080503	ENSMUSG00000024921
ENSG00000080511	ENSMUSG00000053773
ENSG00000080546	ENSMUSG00000038332
ENSG00000080561	ENSMUSG00000000266
ENSG00000080572	ENSMUSG00000042433
ENSG00000080573	ENSMUSG00000004098
ENSG00000080603	ENSMUSG00000053877
ENSG00000080608	ENSMUSG00000041360
ENSG00000080618	ENSMUSG00000021999
ENSG00000080644	ENSMUSG00000032303
ENSG00000080709	ENSMUSG00000054477
ENSG00000080802	ENSMUSG00000038784
ENSG00000080815	ENSMUSG00000019969
ENSG00000080819	ENSMUSG00000022742
ENSG00000080822	ENSMUSG00000022744
ENSG00000080823	ENSMUSG00000056458
ENSG00000080824	ENSMUSG00000021270
ENSG00000080839	ENSMUSG00000027641
ENSG00000080845	ENSMUSG00000061689
ENSG00000080854	ENSMUSG00000034275
ENSG00000080910	ENSMUSG00000057037
ENSG00000080986	ENSMUSG00000024056
ENSG00000081014	ENSMUSG00000001998
ENSG00000081019	ENSMUSG00000044098
ENSG00000081026	ENSMUSG00000052539
ENSG00000081051	ENSMUSG00000054932
ENSG00000081052	ENSMUSG00000067158
ENSG00000081059	ENSMUSG00000000782
ENSG00000081087	ENSMUSG00000038280
ENSG00000081138	ENSMUSG00000026312
ENSG00000081148	ENSMUSG00000035270
ENSG00000081177	ENSMUSG00000032705
ENSG00000081181	ENSMUSG00000021125
ENSG00000081189	ENSMUSG00000005583
ENSG00000081237	ENSMUSG00000026395
ENSG00000081248	ENSMUSG00000026407
ENSG00000081277	ENSMUSG00000026413
ENSG00000081307	ENSMUSG00000032557
ENSG00000081320	ENSMUSG00000026094
ENSG00000081377	ENSMUSG00000033102
ENSG00000081479	ENSMUSG00000027070
ENSG00000081692	ENSMUSG00000036819
ENSG00000081721	ENSMUSG00000026659
ENSG00000081760	ENSMUSG00000029482
ENSG00000081791	ENSMUSG00000024442
ENSG00000081800	ENSMUSG00000029700
ENSG00000081803	ENSMUSG00000017978
ENSG00000081818	ENSMUSG00000063687
ENSG00000081842	ENSMUSG00000103707
ENSG00000081853	ENSMUSG00000103332
ENSG00000081870	ENSMUSG00000063172
ENSG00000081913	ENSMUSG00000044340
ENSG00000081923	ENSMUSG00000039529
ENSG00000081985	ENSMUSG00000018341
ENSG00000082014	ENSMUSG00000028949
ENSG00000082068	ENSMUSG00000039828
ENSG00000082074	ENSMUSG00000022148
ENSG00000082126	ENSMUSG00000079550
ENSG00000082146	ENSMUSG00000026027
ENSG00000082153	ENSMUSG00000051223
ENSG00000082175	ENSMUSG00000031870
ENSG00000082196	ENSMUSG00000058914
ENSG00000082212	ENSMUSG00000024556
ENSG00000082213	ENSMUSG00000022195
ENSG00000082258	ENSMUSG00000026349
ENSG00000082269	ENSMUSG00000026153
ENSG00000082293	ENSMUSG00000026141
ENSG00000082397	ENSMUSG00000024044
ENSG00000082438	ENSMUSG00000034903
ENSG00000082458	ENSMUSG00000000881
ENSG00000082482	ENSMUSG00000037624
ENSG00000082497	ENSMUSG00000016262
ENSG00000082512	ENSMUSG00000026637
ENSG00000082515	ENSMUSG00000020514
ENSG00000082516	ENSMUSG00000037275
ENSG00000082556	ENSMUSG00000025905
ENSG00000082641	ENSMUSG00000038615
ENSG00000082684	ENSMUSG00000052133
ENSG00000082701	ENSMUSG00000022812
ENSG00000082781	ENSMUSG00000022817
ENSG00000082805	ENSMUSG00000030172
ENSG00000082898	ENSMUSG00000020290
ENSG00000082996	ENSMUSG00000036503
ENSG00000083067	ENSMUSG00000052387
ENSG00000083093	ENSMUSG00000044702
ENSG00000083097	ENSMUSG00000034973
ENSG00000083099	ENSMUSG00000045854
ENSG00000083123	ENSMUSG00000032263
ENSG00000083168	ENSMUSG00000031540
ENSG00000083223	ENSMUSG00000035248
ENSG00000083290	ENSMUSG00000004798
ENSG00000083307	ENSMUSG00000022286
ENSG00000083312	ENSMUSG00000009470
ENSG00000083444	ENSMUSG00000019055
ENSG00000083454	ENSMUSG00000005950
ENSG00000083457	ENSMUSG00000005947
ENSG00000083520	ENSMUSG00000033166
ENSG00000083535	ENSMUSG00000022064
ENSG00000083544	ENSMUSG00000022019
ENSG00000083635	ENSMUSG00000022009
ENSG00000083642	ENSMUSG00000034021
ENSG00000083720	ENSMUSG00000022186
ENSG00000083750	ENSMUSG00000041658
ENSG00000083782	ENSMUSG00000019936
ENSG00000083799	ENSMUSG00000036712
ENSG00000083807	ENSMUSG00000030382
ENSG00000083812	ENSMUSG00000004500
ENSG00000083828	ENSMUSG00000053211
ENSG00000083838	ENSMUSG00000033961
ENSG00000083845	ENSMUSG00000012848
ENSG00000083857	ENSMUSG00000070047
ENSG00000083896	ENSMUSG00000035851
ENSG00000083937	ENSMUSG00000004843
ENSG00000084070	ENSMUSG00000032870
ENSG00000084072	ENSMUSG00000028651
ENSG00000084073	ENSMUSG00000043207
ENSG00000084090	ENSMUSG00000027367
ENSG00000084092	ENSMUSG00000036285
ENSG00000084093	ENSMUSG00000029249
ENSG00000084110	ENSMUSG00000020017
ENSG00000084112	ENSMUSG00000042121
ENSG00000084207	ENSMUSG00000060803
ENSG00000084234	ENSMUSG00000031996
ENSG00000084444	ENSMUSG00000030207
ENSG00000084453	ENSMUSG00000030237
ENSG00000084623	ENSMUSG00000028798
ENSG00000084628	ENSMUSG00000078532
ENSG00000084636	ENSMUSG00000040690
ENSG00000084652	ENSMUSG00000053841
ENSG00000084674	ENSMUSG00000020609
ENSG00000084676	ENSMUSG00000020647
ENSG00000084693	ENSMUSG00000029165
ENSG00000084710	ENSMUSG00000020658
ENSG00000084731	ENSMUSG00000020668
ENSG00000084733	ENSMUSG00000020671
ENSG00000084734	ENSMUSG00000059434
ENSG00000084754	ENSMUSG00000025745
ENSG00000084764	ENSMUSG00000029166
ENSG00000084774	ENSMUSG00000013629
ENSG00000085063	ENSMUSG00000068686
ENSG00000085117	ENSMUSG00000027215
ENSG00000085185	ENSMUSG00000036959
ENSG00000085224	ENSMUSG00000031229
ENSG00000085265	ENSMUSG00000026835
ENSG00000085274	ENSMUSG00000037730
ENSG00000085276	ENSMUSG00000027684
ENSG00000085365	ENSMUSG00000021687
ENSG00000085377	ENSMUSG00000019849
ENSG00000085382	ENSMUSG00000038822
ENSG00000085415	ENSMUSG00000079614
ENSG00000085433	ENSMUSG00000040389
ENSG00000085449	ENSMUSG00000073643
ENSG00000085465	ENSMUSG00000074340
ENSG00000085491	ENSMUSG00000040322
ENSG00000085511	ENSMUSG00000014426
ENSG00000085552	ENSMUSG00000037995
ENSG00000085563	ENSMUSG00000040584
ENSG00000085644	ENSMUSG00000071256
ENSG00000085662	ENSMUSG00000001642
ENSG00000085719	ENSMUSG00000028228
ENSG00000085721	ENSMUSG00000022682
ENSG00000085733	ENSMUSG00000031078
ENSG00000085741	ENSMUSG00000015957
ENSG00000085760	ENSMUSG00000020459
ENSG00000085788	ENSMUSG00000061313
ENSG00000085831	ENSMUSG00000028555
ENSG00000085832	ENSMUSG00000028552
ENSG00000085840	ENSMUSG00000028587
ENSG00000085871	ENSMUSG00000074604
ENSG00000085872	ENSMUSG00000052488
ENSG00000085978	ENSMUSG00000026289
ENSG00000085982	ENSMUSG00000005501
ENSG00000085998	ENSMUSG00000028700
ENSG00000085999	ENSMUSG00000028702
ENSG00000086015	ENSMUSG00000003810
ENSG00000086062	ENSMUSG00000028413
ENSG00000086065	ENSMUSG00000028419
ENSG00000086102	ENSMUSG00000028423
ENSG00000086159	ENSMUSG00000043144
ENSG00000086189	ENSMUSG00000021692
ENSG00000086200	ENSMUSG00000042590
ENSG00000086205	ENSMUSG00000001773
ENSG00000086232	ENSMUSG00000029613
ENSG00000086288	ENSMUSG00000041138
ENSG00000086289	ENSMUSG00000002808
ENSG00000086300	ENSMUSG00000038301
ENSG00000086475	ENSMUSG00000026662
ENSG00000086504	ENSMUSG00000024181
ENSG00000086506	ENSMUSG00000073063
ENSG00000086544	ENSMUSG00000003752
ENSG00000086570	ENSMUSG00000055333
ENSG00000086589	ENSMUSG00000024604
ENSG00000086598	ENSMUSG00000029390
ENSG00000086619	ENSMUSG00000057069
ENSG00000086666	ENSMUSG00000030629
ENSG00000086696	ENSMUSG00000031844
ENSG00000086712	ENSMUSG00000038344
ENSG00000086717	ENSMUSG00000062168
ENSG00000086730	ENSMUSG00000040751
ENSG00000086758	ENSMUSG00000025261
ENSG00000086827	ENSMUSG00000032264
ENSG00000086848	ENSMUSG00000032059
ENSG00000086967	ENSMUSG00000038670
ENSG00000086991	ENSMUSG00000030562
ENSG00000087008	ENSMUSG00000029098
ENSG00000087053	ENSMUSG00000031918
ENSG00000087074	ENSMUSG00000040435
ENSG00000087076	ENSMUSG00000030825
ENSG00000087077	ENSMUSG00000023348
ENSG00000087085	ENSMUSG00000023328
ENSG00000087086	ENSMUSG00000050708
ENSG00000087087	ENSMUSG00000037364
ENSG00000087088	ENSMUSG00000003873
ENSG00000087095	ENSMUSG00000017376
ENSG00000087111	ENSMUSG00000041958
ENSG00000087116	ENSMUSG00000036545
ENSG00000087128	ENSMUSG00000054537
ENSG00000087152	ENSMUSG00000059995
ENSG00000087157	ENSMUSG00000017715
ENSG00000087191	ENSMUSG00000020708
ENSG00000087206	ENSMUSG00000025878
ENSG00000087245	ENSMUSG00000031740
ENSG00000087253	ENSMUSG00000033192
ENSG00000087263	ENSMUSG00000033009
ENSG00000087266	ENSMUSG00000054520
ENSG00000087269	ENSMUSG00000036693
ENSG00000087274	ENSMUSG00000029106
ENSG00000087299	ENSMUSG00000020988
ENSG00000087301	ENSMUSG00000021830
ENSG00000087302	ENSMUSG00000021807
ENSG00000087303	ENSMUSG00000021806
ENSG00000087338	ENSMUSG00000001157
ENSG00000087365	ENSMUSG00000024853
ENSG00000087448	ENSMUSG00000040102
ENSG00000087460	ENSMUSG00000027523
ENSG00000087470	ENSMUSG00000022789
ENSG00000087494	ENSMUSG00000048776
ENSG00000087495	ENSMUSG00000027525
ENSG00000087502	ENSMUSG00000030304
ENSG00000087510	ENSMUSG00000028640
ENSG00000087586	ENSMUSG00000027496
ENSG00000087589	ENSMUSG00000074570
ENSG00000087842	ENSMUSG00000031379
ENSG00000087884	ENSMUSG00000035642
ENSG00000087903	ENSMUSG00000024206
ENSG00000087995	ENSMUSG00000020691
ENSG00000088002	ENSMUSG00000003271
ENSG00000088035	ENSMUSG00000073792
ENSG00000088038	ENSMUSG00000035632
ENSG00000088053	ENSMUSG00000078810
ENSG00000088179	ENSMUSG00000026384
ENSG00000088205	ENSMUSG00000001674
ENSG00000088247	ENSMUSG00000007670
ENSG00000088256	ENSMUSG00000034781
ENSG00000088280	ENSMUSG00000036995
ENSG00000088298	ENSMUSG00000038312
ENSG00000088305	ENSMUSG00000027478
ENSG00000088320	ENSMUSG00000000359
ENSG00000088325	ENSMUSG00000027469
ENSG00000088356	ENSMUSG00000027472
ENSG00000088367	ENSMUSG00000027624
ENSG00000088386	ENSMUSG00000025557
ENSG00000088387	ENSMUSG00000025558
ENSG00000088448	ENSMUSG00000031508
ENSG00000088451	ENSMUSG00000022130
ENSG00000088538	ENSMUSG00000039716
ENSG00000088543	ENSMUSG00000037977
ENSG00000088682	ENSMUSG00000031782
ENSG00000088726	ENSMUSG00000059900
ENSG00000088727	ENSMUSG00000032489
ENSG00000088756	ENSMUSG00000024043
ENSG00000088766	ENSMUSG00000027357
ENSG00000088808	ENSMUSG00000021285
ENSG00000088812	ENSMUSG00000027312
ENSG00000088826	ENSMUSG00000027333
ENSG00000088827	ENSMUSG00000027322
ENSG00000088832	ENSMUSG00000032966
ENSG00000088833	ENSMUSG00000027455
ENSG00000088836	ENSMUSG00000074796
ENSG00000088854	ENSMUSG00000027309
ENSG00000088881	ENSMUSG00000053552
ENSG00000088882	ENSMUSG00000027408
ENSG00000088888	ENSMUSG00000037523
ENSG00000088899	ENSMUSG00000037703
ENSG00000088926	ENSMUSG00000031645
ENSG00000088930	ENSMUSG00000027433
ENSG00000088970	ENSMUSG00000074749
ENSG00000088986	ENSMUSG00000009013
ENSG00000088992	ENSMUSG00000029359
ENSG00000089006	ENSMUSG00000027423
ENSG00000089009	ENSMUSG00000029614
ENSG00000089012	ENSMUSG00000095788
ENSG00000089022	ENSMUSG00000029454
ENSG00000089041	ENSMUSG00000029468
ENSG00000089048	ENSMUSG00000045624
ENSG00000089050	ENSMUSG00000027428
ENSG00000089053	ENSMUSG00000029472
ENSG00000089057	ENSMUSG00000027340
ENSG00000089060	ENSMUSG00000032754
ENSG00000089063	ENSMUSG00000027341
ENSG00000089091	ENSMUSG00000037259
ENSG00000089094	ENSMUSG00000029475
ENSG00000089101	ENSMUSG00000037143
ENSG00000089116	ENSMUSG00000029595
ENSG00000089123	ENSMUSG00000039033
ENSG00000089127	ENSMUSG00000066861
ENSG00000089154	ENSMUSG00000041638
ENSG00000089159	ENSMUSG00000029528
ENSG00000089163	ENSMUSG00000029524
ENSG00000089169	ENSMUSG00000029608
ENSG00000089195	ENSMUSG00000037376
ENSG00000089199	ENSMUSG00000027350
ENSG00000089220	ENSMUSG00000047104
ENSG00000089225	ENSMUSG00000018263
ENSG00000089234	ENSMUSG00000029458
ENSG00000089248	ENSMUSG00000029616
ENSG00000089250	ENSMUSG00000029361
ENSG00000089280	ENSMUSG00000030795
ENSG00000089289	ENSMUSG00000031221
ENSG00000089351	ENSMUSG00000001248
ENSG00000089356	ENSMUSG00000057092
ENSG00000089472	ENSMUSG00000031209
ENSG00000089486	ENSMUSG00000004071
ENSG00000089505	ENSMUSG00000031876
ENSG00000089558	ENSMUSG00000035355
ENSG00000089597	ENSMUSG00000071650
ENSG00000089639	ENSMUSG00000036246
ENSG00000089682	ENSMUSG00000031433
ENSG00000089685	ENSMUSG00000017716
ENSG00000089692	ENSMUSG00000030124
ENSG00000089693	ENSMUSG00000030120
ENSG00000089723	ENSMUSG00000021203
ENSG00000089737	ENSMUSG00000041645
ENSG00000089775	ENSMUSG00000056459
ENSG00000089818	ENSMUSG00000030327
ENSG00000089820	ENSMUSG00000031389
ENSG00000089847	ENSMUSG00000054708
ENSG00000089876	ENSMUSG00000030986
ENSG00000089902	ENSMUSG00000037896
ENSG00000089916	ENSMUSG00000021254
ENSG00000090006	ENSMUSG00000040488
ENSG00000090013	ENSMUSG00000040466
ENSG00000090020	ENSMUSG00000028854
ENSG00000090054	ENSMUSG00000021468
ENSG00000090060	ENSMUSG00000021111
ENSG00000090061	ENSMUSG00000021258
ENSG00000090097	ENSMUSG00000023495
ENSG00000090104	ENSMUSG00000026358
ENSG00000090238	ENSMUSG00000042675
ENSG00000090263	ENSMUSG00000029918
ENSG00000090266	ENSMUSG00000002416
ENSG00000090273	ENSMUSG00000028851
ENSG00000090316	ENSMUSG00000079562
ENSG00000090339	ENSMUSG00000037405
ENSG00000090372	ENSMUSG00000030374
ENSG00000090376	ENSMUSG00000020227
ENSG00000090382	ENSMUSG00000020177
ENSG00000090402	ENSMUSG00000027790
ENSG00000090432	ENSMUSG00000041241
ENSG00000090447	ENSMUSG00000005718
ENSG00000090470	ENSMUSG00000041837
ENSG00000090487	ENSMUSG00000032388
ENSG00000090512	ENSMUSG00000022871
ENSG00000090520	ENSMUSG00000004460
ENSG00000090530	ENSMUSG00000038168
ENSG00000090534	ENSMUSG00000022847
ENSG00000090539	ENSMUSG00000006958
ENSG00000090554	ENSMUSG00000110206
ENSG00000090565	ENSMUSG00000037098
ENSG00000090581	ENSMUSG00000035521
ENSG00000090615	ENSMUSG00000029502
ENSG00000090621	ENSMUSG00000011257
ENSG00000090659	ENSMUSG00000040197
ENSG00000090661	ENSMUSG00000008206
ENSG00000090674	ENSMUSG00000004567
ENSG00000090686	ENSMUSG00000043411
ENSG00000090776	ENSMUSG00000031217
ENSG00000090857	ENSMUSG00000033624
ENSG00000090861	ENSMUSG00000031960
ENSG00000090863	ENSMUSG00000003316
ENSG00000090889	ENSMUSG00000034311
ENSG00000090905	ENSMUSG00000052707
ENSG00000090924	ENSMUSG00000037552
ENSG00000090932	ENSMUSG00000003436
ENSG00000090971	ENSMUSG00000035285
ENSG00000090975	ENSMUSG00000029406
ENSG00000090989	ENSMUSG00000036435
ENSG00000091009	ENSMUSG00000024491
ENSG00000091010	ENSMUSG00000024497
ENSG00000091039	ENSMUSG00000020189
ENSG00000091073	ENSMUSG00000004947
ENSG00000091106	ENSMUSG00000039193
ENSG00000091127	ENSMUSG00000057541
ENSG00000091129	ENSMUSG00000020598
ENSG00000091136	ENSMUSG00000002900
ENSG00000091137	ENSMUSG00000020651
ENSG00000091138	ENSMUSG00000001225
ENSG00000091140	ENSMUSG00000020664
ENSG00000091157	ENSMUSG00000040560
ENSG00000091164	ENSMUSG00000024583
ENSG00000091181	ENSMUSG00000005364
ENSG00000091262	ENSMUSG00000030834
ENSG00000091317	ENSMUSG00000032434
ENSG00000091409	ENSMUSG00000027111
ENSG00000091428	ENSMUSG00000049044
ENSG00000091436	ENSMUSG00000004085
ENSG00000091482	ENSMUSG00000041476
ENSG00000091483	ENSMUSG00000026526
ENSG00000091490	ENSMUSG00000029189
ENSG00000091513	ENSMUSG00000032554
ENSG00000091527	ENSMUSG00000032803
ENSG00000091536	ENSMUSG00000042678
ENSG00000091542	ENSMUSG00000042650
ENSG00000091583	ENSMUSG00000000049
ENSG00000091592	ENSMUSG00000070390
ENSG00000091622	ENSMUSG00000040543
ENSG00000091640	ENSMUSG00000018287
ENSG00000091651	ENSMUSG00000031697
ENSG00000091656	ENSMUSG00000025255
ENSG00000091664	ENSMUSG00000030500
ENSG00000091704	ENSMUSG00000054446
ENSG00000091732	ENSMUSG00000039130
ENSG00000091831	ENSMUSG00000019768
ENSG00000091844	ENSMUSG00000019775
ENSG00000091879	ENSMUSG00000031465
ENSG00000091947	ENSMUSG00000020921
ENSG00000091972	ENSMUSG00000022661
ENSG00000091986	ENSMUSG00000022665
ENSG00000092009	ENSMUSG00000022225
ENSG00000092010	ENSMUSG00000022216
ENSG00000092020	ENSMUSG00000021022
ENSG00000092036	ENSMUSG00000022177
ENSG00000092051	ENSMUSG00000022208
ENSG00000092054	ENSMUSG00000053093
ENSG00000092067	ENSMUSG00000052435
ENSG00000092068	ENSMUSG00000022180
ENSG00000092094	ENSMUSG00000006289
ENSG00000092096	ENSMUSG00000022199
ENSG00000092098	ENSMUSG00000047098
ENSG00000092108	ENSMUSG00000020952
ENSG00000092140	ENSMUSG00000035293
ENSG00000092148	ENSMUSG00000035247
ENSG00000092199	ENSMUSG00000060373
ENSG00000092200	ENSMUSG00000057132
ENSG00000092201	ENSMUSG00000035726
ENSG00000092203	ENSMUSG00000016831
ENSG00000092208	ENSMUSG00000060121
ENSG00000092295	ENSMUSG00000022218
ENSG00000092330	ENSMUSG00000007589
ENSG00000092345	ENSMUSG00000010592
ENSG00000092377	ENSMUSG00000025246
ENSG00000092421	ENSMUSG00000019647
ENSG00000092439	ENSMUSG00000027365
ENSG00000092445	ENSMUSG00000027298
ENSG00000092470	ENSMUSG00000027242
ENSG00000092529	ENSMUSG00000079110
ENSG00000092531	ENSMUSG00000027287
ENSG00000092607	ENSMUSG00000027868
ENSG00000092621	ENSMUSG00000053398
ENSG00000092820	ENSMUSG00000052397
ENSG00000092841	ENSMUSG00000090841
ENSG00000092847	ENSMUSG00000041530
ENSG00000092850	ENSMUSG00000028845
ENSG00000092853	ENSMUSG00000042489
ENSG00000092871	ENSMUSG00000020696
ENSG00000092929	ENSMUSG00000057948
ENSG00000092931	ENSMUSG00000020818
ENSG00000092964	ENSMUSG00000022048
ENSG00000092969	ENSMUSG00000039239
ENSG00000092978	ENSMUSG00000039210
ENSG00000093000	ENSMUSG00000016619
ENSG00000093009	ENSMUSG00000000028
ENSG00000093010	ENSMUSG00000000326
ENSG00000093134	ENSMUSG00000020010
ENSG00000093144	ENSMUSG00000019883
ENSG00000093167	ENSMUSG00000032497
ENSG00000093183	ENSMUSG00000061536
ENSG00000093217	ENSMUSG00000035769
ENSG00000094631	ENSMUSG00000031161
ENSG00000094661	ENSMUSG00000071185
ENSG00000094755	ENSMUSG00000020159
ENSG00000094804	ENSMUSG00000017499
ENSG00000094841	ENSMUSG00000073016
ENSG00000094880	ENSMUSG00000024370
ENSG00000094914	ENSMUSG00000036678
ENSG00000094916	ENSMUSG00000009575
ENSG00000094963	ENSMUSG00000040170
ENSG00000094975	ENSMUSG00000040297
ENSG00000095002	ENSMUSG00000024151
ENSG00000095015	ENSMUSG00000021754
ENSG00000095059	ENSMUSG00000060038
ENSG00000095066	ENSMUSG00000052566
ENSG00000095139	ENSMUSG00000032096
ENSG00000095203	ENSMUSG00000028434
ENSG00000095209	ENSMUSG00000028420
ENSG00000095261	ENSMUSG00000026869
ENSG00000095303	ENSMUSG00000047250
ENSG00000095319	ENSMUSG00000052533
ENSG00000095321	ENSMUSG00000026853
ENSG00000095370	ENSMUSG00000059013
ENSG00000095380	ENSMUSG00000028334
ENSG00000095383	ENSMUSG00000039813
ENSG00000095397	ENSMUSG00000039137
ENSG00000095464	ENSMUSG00000024992
ENSG00000095485	ENSMUSG00000025200
ENSG00000095539	ENSMUSG00000025207
ENSG00000095564	ENSMUSG00000040565
ENSG00000095574	ENSMUSG00000040167
ENSG00000095585	ENSMUSG00000061132
ENSG00000095587	ENSMUSG00000025013
ENSG00000095596	ENSMUSG00000024987
ENSG00000095627	ENSMUSG00000025081
ENSG00000095637	ENSMUSG00000025006
ENSG00000095713	ENSMUSG00000042401
ENSG00000095739	ENSMUSG00000024232
ENSG00000095752	ENSMUSG00000004371
ENSG00000095777	ENSMUSG00000025716
ENSG00000095787	ENSMUSG00000024283
ENSG00000095794	ENSMUSG00000063889
ENSG00000095906	ENSMUSG00000039183
ENSG00000095932	ENSMUSG00000078439
ENSG00000095951	ENSMUSG00000021366
ENSG00000095970	ENSMUSG00000023992
ENSG00000095981	ENSMUSG00000023387
ENSG00000096006	ENSMUSG00000025431
ENSG00000096060	ENSMUSG00000024222
ENSG00000096063	ENSMUSG00000004865
ENSG00000096070	ENSMUSG00000063952
ENSG00000096080	ENSMUSG00000023967
ENSG00000096088	ENSMUSG00000023987
ENSG00000096092	ENSMUSG00000025933
ENSG00000096093	ENSMUSG00000041809
ENSG00000096384	ENSMUSG00000023944
ENSG00000096401	ENSMUSG00000023932
ENSG00000096433	ENSMUSG00000042644
ENSG00000096696	ENSMUSG00000054889
ENSG00000096717	ENSMUSG00000020063
ENSG00000096746	ENSMUSG00000020069
ENSG00000096872	ENSMUSG00000028576
ENSG00000096968	ENSMUSG00000024789
ENSG00000096996	ENSMUSG00000000791
ENSG00000097007	ENSMUSG00000026842
ENSG00000097021	ENSMUSG00000028937
ENSG00000097033	ENSMUSG00000037062
ENSG00000097046	ENSMUSG00000029283
ENSG00000097096	ENSMUSG00000036863
ENSG00000099139	ENSMUSG00000024713
ENSG00000099194	ENSMUSG00000025203
ENSG00000099203	ENSMUSG00000032180
ENSG00000099204	ENSMUSG00000025085
ENSG00000099219	ENSMUSG00000046324
ENSG00000099246	ENSMUSG00000073639
ENSG00000099250	ENSMUSG00000025810
ENSG00000099260	ENSMUSG00000033377
ENSG00000099282	ENSMUSG00000037031
ENSG00000099284	ENSMUSG00000020086
ENSG00000099290	ENSMUSG00000024104
ENSG00000099308	ENSMUSG00000031833
ENSG00000099326	ENSMUSG00000030380
ENSG00000099330	ENSMUSG00000002396
ENSG00000099331	ENSMUSG00000004677
ENSG00000099337	ENSMUSG00000046410
ENSG00000099338	ENSMUSG00000049676
ENSG00000099341	ENSMUSG00000030591
ENSG00000099364	ENSMUSG00000030811
[truncated: 16,215 more rows]
